# Supplementary material for: In silico analyses of penicillin binding proteins in Burkholderia pseudomallei uncovers SNPs with utility for phylogeography, species differentiation, and sequence typing
Source: PLoS Negl Trop Dis. 2022 Apr 13;16(4):e0009882. doi: 10.1371/journal.pntd.0009882 (PMC9037935; doi:10.1371/journal.pntd.0009882)
Supplement: S2 Table — (XLSX) [file pntd.0009882.s003.xlsx]

## Sheet: Sheet1
Species	Isolate	NCBI RefSeq Accession
Burkholderia mallei	102	GCF_001608365.1
Burkholderia mallei	11	GCF_000959405.1
Burkholderia mallei	16-2438 BM#8	GCF_900180415.1
Burkholderia mallei	2000031063	GCF_000756025.1
Burkholderia mallei	2000031065	GCF_003590205.1
Burkholderia mallei	2000031066	GCF_003590125.1
Burkholderia mallei	2000031281	GCF_000565425.1
Burkholderia mallei	2002721274	GCF_002522985.1
Burkholderia mallei	2002721276	GCF_000959625.1
Burkholderia mallei	2002721277	GCF_003590185.1
Burkholderia mallei	2002721280	GCF_000153085.1
Burkholderia mallei	2002734299	GCF_000959165.1
Burkholderia mallei	2002734306	GCF_000959485.1
Burkholderia mallei	23344	GCF_000755865.1
Burkholderia mallei	3076	GCF_001831355.1
Burkholderia mallei	3712	GCF_001715185.1
Burkholderia mallei	6	GCF_000755845.1
Burkholderia mallei	A188	GCF_000565445.2
Burkholderia mallei	A193	GCF_000565465.1
Burkholderia mallei	ATCC 10399	GCF_000152305.1
Burkholderia mallei	ATCC 23344	GCF_000011705.1
Burkholderia mallei	Bahrain1	GCF_001729545.1
Burkholderia mallei	BMQ	GCF_000755885.1
Burkholderia mallei	Budapest	GCF_001608345.1
Burkholderia mallei	BURK080	GCF_001608455.1
Burkholderia mallei	BURK081	GCF_001608415.1
Burkholderia mallei	China5	GCF_000757315.2
Burkholderia mallei	China 7	GCF_000565365.2
Burkholderia mallei	FDAARGOS 585	GCF_003933015.1
Burkholderia mallei	FDAARGOS 586	GCF_003797995.1
Burkholderia mallei	FDAARGOS 587	GCF_003797295.1
Burkholderia mallei	FDAARGOS 588	GCF_003933025.1
Burkholderia mallei	FDAARGOS 589	GCF_003933035.1
Burkholderia mallei	FDAARGOS 590	GCF_003933045.1
Burkholderia mallei	FMH 23344	GCF_000755785.1
Burkholderia mallei	FMH	GCF_000152385.1
Burkholderia mallei	FMH	GCF_002346045.1
Burkholderia mallei	GB8 horse 4	GCF_000167635.1
Burkholderia mallei	India86-567-2	GCF_000959465.1
Burkholderia mallei	Ivan	GCF_000986905.1
Burkholderia mallei	JHU	GCF_000152405.1
Burkholderia mallei	JHU	GCF_002346205.1
Burkholderia mallei	KC 1092	GCF_000959585.1
Burkholderia mallei	Kweiyang#4	GCF_001608335.1
Burkholderia mallei	NCTC 10229	GCF_000015605.1
Burkholderia mallei	NCTC 10247	GCF_000015625.1
Burkholderia mallei	NCTC 10247	GCF_000762285.1
Burkholderia mallei	NCTC12938	GCF_900446245.1
Burkholderia mallei	NCTC 3708	GCF_003590195.1
Burkholderia mallei	NCTC3709	GCF_900446235.1
Burkholderia mallei	PRL-20	GCF_000169875.1
Burkholderia mallei	SAVP1	GCF_000015465.1
Burkholderia mallei	SCPM-O-B-4682	GCF_003627705.1
Burkholderia mallei	SCPM-O-B-4683	GCF_003627655.1
Burkholderia mallei	SCPM-O-B-4684	GCF_003627595.1
Burkholderia mallei	SCPM-O-B-4686	GCF_003627645.1
Burkholderia mallei	SCPM-O-B-4688	GCF_003627635.1
Burkholderia mallei	SCPM-O-B-7093	GCF_003627585.1
Burkholderia mallei	SCPM-O-B-7146	GCF_003627695.1
Burkholderia mallei	SR092700I	GCF_000756865.1
Burkholderia mallei	strain 11	GCF_000565405.2
Burkholderia mallei	strain 6	GCF_000565385.1
Burkholderia mallei	Turkey10	GCF_001279265.1
Burkholderia mallei	Turkey10	GCF_002346005.1
Burkholderia mallei	Turkey1	GCF_001279275.1
Burkholderia mallei	Turkey1	GCF_002345985.1
Burkholderia mallei	Turkey2	GCF_001279325.1
Burkholderia mallei	Turkey2	GCF_002346025.1
Burkholderia mallei	Turkey3	GCF_001279245.1
Burkholderia mallei	Turkey3	GCF_002346065.1
Burkholderia mallei	Turkey4	GCF_001278925.1
Burkholderia mallei	Turkey4	GCF_002346085.1
Burkholderia mallei	Turkey5	GCF_001279195.1
Burkholderia mallei	Turkey5	GCF_002346105.1
Burkholderia mallei	Turkey6	GCF_001279175.1
Burkholderia mallei	Turkey6	GCF_002346125.1
Burkholderia mallei	Turkey7	GCF_001279185.1
Burkholderia mallei	Turkey7	GCF_002346145.1
Burkholderia mallei	Turkey8	GCF_001279165.1
Burkholderia mallei	Turkey8	GCF_002346165.1
Burkholderia mallei	Turkey9	GCF_001279255.1
Burkholderia mallei	Turkey9	GCF_002346185.1
Burkholderia mallei	V-120	GCF_001905275.1
Burkholderia pseudomallei	1026a	GCF_000259735.1
Burkholderia pseudomallei	1026b	GCF_000260515.1
Burkholderia pseudomallei	1026b	GCF_000959125.1
Burkholderia pseudomallei	107	GCF_001208265.1
Burkholderia pseudomallei	10. 96	GCF_001195465.1
Burkholderia pseudomallei	109 96	GCF_001327295.1
Burkholderia pseudomallei	10	GCF_001320795.1
Burkholderia pseudomallei	1106a	GCF_000015925.1
Burkholderia pseudomallei	1106a	GCF_000756145.1
Burkholderia pseudomallei	1106b	GCF_000193475.1
Burkholderia pseudomallei	112	GCF_000170555.1
Burkholderia pseudomallei	115	GCF_001320145.1
Burkholderia pseudomallei	11	GCF_001320465.1
Burkholderia pseudomallei	1940-12-01	GCF_001198755.1
Burkholderia pseudomallei	1258a	GCF_000259755.1
Burkholderia pseudomallei	1258b	GCF_000259775.1
Burkholderia pseudomallei	147	GCF_001182325.1
Burkholderia pseudomallei	14	GCF_000170435.1
Burkholderia pseudomallei	14M0960418	GCF_002860065.1
Burkholderia pseudomallei	15-10	GCF_001327375.1
Burkholderia pseudomallei	153	GCF_001326975.1
Burkholderia pseudomallei	15-40	GCF_001197355.1
Burkholderia pseudomallei	15 96	GCF_001204155.1
Burkholderia pseudomallei	1655	GCF_000152325.1
Burkholderia pseudomallei	1701	GCF_003268105.1
Burkholderia pseudomallei	1710a	GCF_000193455.1
Burkholderia pseudomallei	1710b	GCF_000012785.1
Burkholderia pseudomallei	17 96	GCF_001327115.1
Burkholderia pseudomallei	17	GCF_001209525.1
Burkholderia pseudomallei	2002721100	GCF_002111065.1
Burkholderia pseudomallei	2002721123	GCF_002111325.1
Burkholderia pseudomallei	2002721171	GCF_002111345.1
Burkholderia pseudomallei	2002721183	GCF_001976195.1
Burkholderia pseudomallei	2002721184	GCF_002111085.1
Burkholderia pseudomallei	2002721684	GCF_002110925.1
Burkholderia pseudomallei	2002721712	GCF_001976175.1
Burkholderia pseudomallei	2002721738	GCF_001976165.1
Burkholderia pseudomallei	2002721740	GCF_001976415.1
Burkholderia pseudomallei	2002721741	GCF_001976395.1
Burkholderia pseudomallei	2002721772	GCF_001976255.1
Burkholderia pseudomallei	2002721784	GCF_001976185.1
Burkholderia pseudomallei	2002721785	GCF_001976405.1
Burkholderia pseudomallei	2002721786	GCF_001976385.1
Burkholderia pseudomallei	2002721787	GCF_001976245.1
Burkholderia pseudomallei	2002721788	GCF_001976265.1
Burkholderia pseudomallei	2002721789	GCF_001976465.1
Burkholderia pseudomallei	2002734728	GCF_002111105.1
Burkholderia pseudomallei	2008724644	GCF_002115385.1
Burkholderia pseudomallei	2008724734	GCF_002110945.1
Burkholderia pseudomallei	2008724758	GCF_002111365.1
Burkholderia pseudomallei	2008724860	GCF_002111125.1
Burkholderia pseudomallei	2010007509	GCF_002111145.1
Burkholderia pseudomallei	2011756189	GCF_002111165.1
Burkholderia pseudomallei	2011756295	GCF_002110965.1
Burkholderia pseudomallei	2011756296	GCF_002110985.1
Burkholderia pseudomallei	2013746776	GCF_002111185.1
Burkholderia pseudomallei	2013746777	GCF_002111205.1
Burkholderia pseudomallei	2013746877	GCF_002111245.1
Burkholderia pseudomallei	2013746878	GCF_002111005.1
Burkholderia pseudomallei	2013833055	GCF_002111025.1
Burkholderia pseudomallei	2013833057	GCF_002111265.1
Burkholderia pseudomallei	2014002816	GCF_002113945.1
Burkholderia pseudomallei	20	GCF_001320285.1
Burkholderia pseudomallei	21 96	GCF_001212185.1
Burkholderia pseudomallei	2374a	GCF_001980995.1
Burkholderia pseudomallei	2374b	GCF_001981025.1
Burkholderia pseudomallei	2381a	GCF_001981045.1
Burkholderia pseudomallei	2381c	GCF_001981055.1
Burkholderia pseudomallei	23 96	GCF_001233045.1
Burkholderia pseudomallei	2746b	GCF_001326895.1
Burkholderia pseudomallei	27 96	GCF_001320685.1
Burkholderia pseudomallei	2 96	GCF_001212465.1
Burkholderia pseudomallei	3000015237	GCF_002111045.1
Burkholderia pseudomallei	3000015486	GCF_002111385.1
Burkholderia pseudomallei	3000465972	GCF_002111305.1
Burkholderia pseudomallei	3001161891	GCF_003584065.1
Burkholderia pseudomallei	3001161892	GCF_003584055.1
Burkholderia pseudomallei	3001161896	GCF_003583435.1
Burkholderia pseudomallei	3001162207	GCF_003583425.1
Burkholderia pseudomallei	3013c	GCF_001981105.1
Burkholderia pseudomallei	305	GCF_000169715.1
Burkholderia pseudomallei	316a	GCF_001980725.1
Burkholderia pseudomallei	316c	GCF_001980755.1
Burkholderia pseudomallei	319a	GCF_001977095.1
Burkholderia pseudomallei	319a	GCF_002880855.1
Burkholderia pseudomallei	33	GCF_001320755.1
Burkholderia pseudomallei	354a	GCF_000259815.1
Burkholderia pseudomallei	354e	GCF_000259795.1
Burkholderia pseudomallei	35 96	GCF_001327155.1
Burkholderia pseudomallei	35	GCF_001327535.1
Burkholderia pseudomallei	3904b	GCF_001976275.1
Burkholderia pseudomallei	3913a	GCF_001976325.1
Burkholderia pseudomallei	3921	GCF_000953095.1
Burkholderia pseudomallei	3943a	GCF_001976345.1
Burkholderia pseudomallei	3944b	GCF_001976755.1
Burkholderia pseudomallei	3964b	GCF_001981085.1
Burkholderia pseudomallei	3964c	GCF_001981135.1
Burkholderia pseudomallei	3964d	GCF_001981125.1
Burkholderia pseudomallei	3997a	GCF_001976785.1
Burkholderia pseudomallei	4009-19	GCF_001327015.1
Burkholderia pseudomallei	4027a	GCF_001976475.1
Burkholderia pseudomallei	402a	GCF_001980775.1
Burkholderia pseudomallei	4032a	GCF_001976495.1
Burkholderia pseudomallei	4033-10	GCF_001204455.1
Burkholderia pseudomallei	4044-138	GCF_001193375.1
Burkholderia pseudomallei	4069a	GCF_001976485.1
Burkholderia pseudomallei	406e	GCF_000152685.2
Burkholderia pseudomallei	406e	GCF_000410895.1
Burkholderia pseudomallei	406e	GCF_000959145.1
Burkholderia pseudomallei	4086-21	GCF_001210645.1
Burkholderia pseudomallei	4090-0390	GCF_001320725.1
Burkholderia pseudomallei	4094-0081	GCF_001320105.1
Burkholderia pseudomallei	4094-225	GCF_001262275.1
Burkholderia pseudomallei	4095a	GCF_001981165.1
Burkholderia pseudomallei	4108a	GCF_001976545.1
Burkholderia pseudomallei	4112a	GCF_001976585.1
Burkholderia pseudomallei	4114a	GCF_001976575.1
Burkholderia pseudomallei	413	GCF_900006245.1
Burkholderia pseudomallei	4147a	GCF_001976565.1
Burkholderia pseudomallei	4151a	GCF_001976335.1
Burkholderia pseudomallei	4166a	GCF_001976655.1
Burkholderia pseudomallei	4169d	GCF_001976625.1
Burkholderia pseudomallei	4175a	GCF_001976685.1
Burkholderia pseudomallei	4179a	GCF_001976645.1
Burkholderia pseudomallei	4187a	GCF_001976725.1
Burkholderia pseudomallei	4191a	GCF_001976735.1
Burkholderia pseudomallei	4210a	GCF_001977375.1
Burkholderia pseudomallei	4226b	GCF_001981185.1
Burkholderia pseudomallei	4226c	GCF_001981195.1
Burkholderia pseudomallei	4228b	GCF_001977385.1
Burkholderia pseudomallei	4263b	GCF_001976675.1
Burkholderia pseudomallei	457 96	GCF_001262315.1
Burkholderia pseudomallei	4802	GCF_003268115.1
Burkholderia pseudomallei	4802R	GCF_003268175.1
Burkholderia pseudomallei	4811	GCF_003268075.1
Burkholderia pseudomallei	4811R	GCF_003268095.1
Burkholderia pseudomallei	488	GCF_001197955.1
Burkholderia pseudomallei	48	GCF_001320645.1
Burkholderia pseudomallei	4900CFPatient1	GCF_000648355.1
Burkholderia pseudomallei	490	GCF_001327315.1
Burkholderia pseudomallei	497 96	GCF_001327075.1
Burkholderia pseudomallei	4	GCF_001320185.1
Burkholderia pseudomallei	504 96	GCF_001200935.1
Burkholderia pseudomallei	54	GCF_001320585.1
Burkholderia pseudomallei	5598b	GCF_001980695.1
Burkholderia pseudomallei	5598ci	GCF_001980735.1
Burkholderia pseudomallei	561	GCF_001211245.1
Burkholderia pseudomallei	56	GCF_001203375.1
Burkholderia pseudomallei	576	GCF_000182195.1
Burkholderia pseudomallei	576	GCF_000756185.1
Burkholderia pseudomallei	577ci	GCF_001980815.1
Burkholderia pseudomallei	577cii	GCF_001980805.1
Burkholderia pseudomallei	577d	GCF_001980835.1
Burkholderia pseudomallei	59	GCF_001320365.1
Burkholderia pseudomallei	612	GCF_001320395.1
Burkholderia pseudomallei	668	GCF_000015905.1
Burkholderia pseudomallei	6. 96	GCF_001197235.1
Burkholderia pseudomallei	6	GCF_001320215.1
Burkholderia pseudomallei	708a	GCF_001327395.1
Burkholderia pseudomallei	77 96	GCF_001327055.1
Burkholderia pseudomallei	7894	GCF_000170535.1
Burkholderia pseudomallei	7894	GCF_000959265.1
Burkholderia pseudomallei	78 96	GCF_001327335.1
Burkholderia pseudomallei	79 96	GCF_001327355.1
Burkholderia pseudomallei	858ai	GCF_001980845.1
Burkholderia pseudomallei	858d	GCF_001980885.1
Burkholderia pseudomallei	8	GCF_001212265.1
Burkholderia pseudomallei	91	GCF_000170455.1
Burkholderia pseudomallei	942a	GCF_001980895.1
Burkholderia pseudomallei	975d	GCF_001980915.1
Burkholderia pseudomallei	979bi	GCF_001980905.1
Burkholderia pseudomallei	979bii	GCF_001980985.1
Burkholderia pseudomallei	982	GCF_001277975.1
Burkholderia pseudomallei	984a	GCF_001980965.1
Burkholderia pseudomallei	9	GCF_000170475.1
Burkholderia pseudomallei	A-041-05-2-01	GCF_900594495.1
Burkholderia pseudomallei	A-041-05-2-02	GCF_900594475.1
Burkholderia pseudomallei	A-041-05-2-03	GCF_900594515.1
Burkholderia pseudomallei	A-041-05-2-04	GCF_900594505.1
Burkholderia pseudomallei	A-041-05-2-05	GCF_900594525.1
Burkholderia pseudomallei	A-041-05-2-06	GCF_900594535.1
Burkholderia pseudomallei	A-041-05-2-07	GCF_900594545.1
Burkholderia pseudomallei	A-041-05-2-08	GCF_900594555.1
Burkholderia pseudomallei	A-041-05-2-09	GCF_900594585.1
Burkholderia pseudomallei	A-041-05-2-10	GCF_900594575.1
Burkholderia pseudomallei	A-050-05-2-01	GCF_900594595.1
Burkholderia pseudomallei	A-050-05-2-02	GCF_900594565.1
Burkholderia pseudomallei	A-050-05-2-03	GCF_900594605.1
Burkholderia pseudomallei	A-050-05-2-04	GCF_900594615.1
Burkholderia pseudomallei	A-050-05-2-05	GCF_900594625.1
Burkholderia pseudomallei	A-050-05-2-06	GCF_900594645.1
Burkholderia pseudomallei	A-050-05-2-07	GCF_900594635.1
Burkholderia pseudomallei	A-050-05-2-08	GCF_900594685.1
Burkholderia pseudomallei	A-050-05-2-09	GCF_900594655.1
Burkholderia pseudomallei	A-050-05-2-10	GCF_900594695.1
Burkholderia pseudomallei	A-052-05-1-01	GCF_900594665.1
Burkholderia pseudomallei	A-055-05-1-01	GCF_900594675.1
Burkholderia pseudomallei	A-055-05-1-02	GCF_900594705.1
Burkholderia pseudomallei	A-055-05-1-03	GCF_900594715.1
Burkholderia pseudomallei	A-055-05-1-04	GCF_900594725.1
Burkholderia pseudomallei	A-055-05-1-05	GCF_900594745.1
Burkholderia pseudomallei	A-055-05-1-06	GCF_900594735.1
Burkholderia pseudomallei	A-055-05-1-07	GCF_900594755.1
Burkholderia pseudomallei	A-055-05-1-08	GCF_900594765.1
Burkholderia pseudomallei	A-055-05-1-09	GCF_900594785.1
Burkholderia pseudomallei	A-055-05-1-10	GCF_900594795.1
Burkholderia pseudomallei	A-058-02-2-01	GCF_900594775.1
Burkholderia pseudomallei	A-058-02-2-02	GCF_900594815.1
Burkholderia pseudomallei	A-058-02-2-04	GCF_900594805.1
Burkholderia pseudomallei	A-058-02-2-05	GCF_900594825.1
Burkholderia pseudomallei	A-058-02-2-06	GCF_900594845.1
Burkholderia pseudomallei	A-058-02-2-07	GCF_900594835.1
Burkholderia pseudomallei	A-058-02-2-08	GCF_900594855.1
Burkholderia pseudomallei	A-058-02-2-09	GCF_900594865.1
Burkholderia pseudomallei	A-058-02-2-10	GCF_900594885.1
Burkholderia pseudomallei	A-064-05-2-01	GCF_900594875.1
Burkholderia pseudomallei	A-064-05-2-02	GCF_900594905.1
Burkholderia pseudomallei	A-064-05-2-03	GCF_900594895.1
Burkholderia pseudomallei	A-064-05-2-04	GCF_900594925.1
Burkholderia pseudomallei	A-064-05-2-05	GCF_900594915.1
Burkholderia pseudomallei	A-064-05-2-06	GCF_900594945.1
Burkholderia pseudomallei	A-064-05-2-07	GCF_900594935.1
Burkholderia pseudomallei	A-064-05-2-08	GCF_900594955.1
Burkholderia pseudomallei	A-064-05-2-09	GCF_900594975.1
Burkholderia pseudomallei	A-064-05-2-10	GCF_900594965.1
Burkholderia pseudomallei	A-095-05-2-01	GCF_900594985.1
Burkholderia pseudomallei	A-095-05-2-02	GCF_900595005.1
Burkholderia pseudomallei	A-095-05-2-03	GCF_900594995.1
Burkholderia pseudomallei	A-095-05-2-04	GCF_900595055.1
Burkholderia pseudomallei	A-095-05-2-05	GCF_900595045.1
Burkholderia pseudomallei	A-095-05-2-06	GCF_900595035.1
Burkholderia pseudomallei	A-095-05-2-07	GCF_900595015.1
Burkholderia pseudomallei	A-095-05-2-08	GCF_900595025.1
Burkholderia pseudomallei	A-095-05-2-09	GCF_900595065.1
Burkholderia pseudomallei	A-095-05-2-10	GCF_900595075.1
Burkholderia pseudomallei	A-099-05-1-01	GCF_900595085.1
Burkholderia pseudomallei	A-099-05-1-02	GCF_900595095.1
Burkholderia pseudomallei	A-099-05-1-03	GCF_900595105.1
Burkholderia pseudomallei	A-099-05-1-04	GCF_900595115.1
Burkholderia pseudomallei	A-099-05-2-05	GCF_900595155.1
Burkholderia pseudomallei	A-099-05-2-06	GCF_900595125.1
Burkholderia pseudomallei	A-099-05-2-07	GCF_900595135.1
Burkholderia pseudomallei	A-099-05-2-08	GCF_900595175.1
Burkholderia pseudomallei	A-099-05-2-09	GCF_900595165.1
Burkholderia pseudomallei	A-099-05-2-10	GCF_900595145.1
Burkholderia pseudomallei	A-107-05-1-01	GCF_900595195.1
Burkholderia pseudomallei	A-107-05-2-02	GCF_900595185.1
Burkholderia pseudomallei	A-107-05-2-03	GCF_900595205.1
Burkholderia pseudomallei	A-107-05-2-04	GCF_900595215.1
Burkholderia pseudomallei	A-107-05-2-05	GCF_900595235.1
Burkholderia pseudomallei	A-107-05-2-06	GCF_900595225.1
Burkholderia pseudomallei	A-107-05-2-07	GCF_900595245.1
Burkholderia pseudomallei	A-107-05-2-08	GCF_900595255.1
Burkholderia pseudomallei	A-107-05-2-09	GCF_900595265.1
Burkholderia pseudomallei	A-107-05-2-10	GCF_900595285.1
Burkholderia pseudomallei	A-161-02-1-01	GCF_900595295.1
Burkholderia pseudomallei	A-161-02-1-02	GCF_900595275.1
Burkholderia pseudomallei	A-161-02-1-03	GCF_900595315.1
Burkholderia pseudomallei	A-161-02-1-04	GCF_900595305.1
Burkholderia pseudomallei	A-161-02-1-05	GCF_900595335.1
Burkholderia pseudomallei	A-161-02-1-06	GCF_900595325.1
Burkholderia pseudomallei	A-161-02-1-07	GCF_900595355.1
Burkholderia pseudomallei	A-161-02-1-09	GCF_900595345.1
Burkholderia pseudomallei	A-161-02-1-10	GCF_900595375.1
Burkholderia pseudomallei	A-175-05-2-01	GCF_900595385.1
Burkholderia pseudomallei	A-175-05-2-02	GCF_900595395.1
Burkholderia pseudomallei	A-175-05-2-03	GCF_900595405.1
Burkholderia pseudomallei	A-175-05-2-04	GCF_900595415.1
Burkholderia pseudomallei	A-175-05-2-05	GCF_900595425.1
Burkholderia pseudomallei	A-175-05-2-06	GCF_900595435.1
Burkholderia pseudomallei	A-175-05-2-08	GCF_900595445.1
Burkholderia pseudomallei	A-175-05-2-09	GCF_900595465.1
Burkholderia pseudomallei	A-175-05-2-10	GCF_900595455.1
Burkholderia pseudomallei	A-177-01-1-01	GCF_900595475.1
Burkholderia pseudomallei	A-177-01-2-02	GCF_900595485.1
Burkholderia pseudomallei	A-177-01-2-03	GCF_900595525.1
Burkholderia pseudomallei	A-177-01-2-04	GCF_900595505.1
Burkholderia pseudomallei	A-177-01-2-05	GCF_900595535.1
Burkholderia pseudomallei	A-177-01-2-06	GCF_900595495.1
Burkholderia pseudomallei	A-177-01-2-07	GCF_900595515.1
Burkholderia pseudomallei	A-177-01-2-08	GCF_900595545.1
Burkholderia pseudomallei	A-177-01-2-09	GCF_900595555.1
Burkholderia pseudomallei	A-177-01-2-10	GCF_900595565.1
Burkholderia pseudomallei	A1	GCF_004360125.1
Burkholderia pseudomallei	A-202-02-1-01	GCF_900595585.1
Burkholderia pseudomallei	A-202-02-1-02	GCF_900595575.1
Burkholderia pseudomallei	A-202-02-1-03	GCF_900595595.1
Burkholderia pseudomallei	A-202-02-1-04	GCF_900595625.1
Burkholderia pseudomallei	A-202-02-1-05	GCF_900595635.1
Burkholderia pseudomallei	A-202-02-1-06	GCF_900595605.1
Burkholderia pseudomallei	A-202-02-1-07	GCF_900595645.1
Burkholderia pseudomallei	A-202-02-1-08	GCF_900595615.1
Burkholderia pseudomallei	A-202-02-1-09	GCF_900595675.1
Burkholderia pseudomallei	A-202-02-1-10	GCF_900595685.1
Burkholderia pseudomallei	A-229-05-2-01	GCF_900595655.1
Burkholderia pseudomallei	A-229-05-2-02	GCF_900595665.1
Burkholderia pseudomallei	A-229-05-2-03	GCF_900595695.1
Burkholderia pseudomallei	A-229-05-2-04	GCF_900595705.1
Burkholderia pseudomallei	A-229-05-2-05	GCF_900595715.1
Burkholderia pseudomallei	A-229-05-2-06	GCF_900595735.1
Burkholderia pseudomallei	A-229-05-2-07	GCF_900595725.1
Burkholderia pseudomallei	A-229-05-2-08	GCF_900595745.1
Burkholderia pseudomallei	A-229-05-2-09	GCF_900595775.1
Burkholderia pseudomallei	A-229-05-2-10	GCF_900595755.1
Burkholderia pseudomallei	A-266-02-1-01	GCF_900595795.1
Burkholderia pseudomallei	A-266-02-1-02	GCF_900595765.1
Burkholderia pseudomallei	A-266-02-1-03	GCF_900595785.1
Burkholderia pseudomallei	A-266-02-1-04	GCF_900595805.1
Burkholderia pseudomallei	A-266-02-1-05	GCF_900595835.1
Burkholderia pseudomallei	A-266-02-1-06	GCF_900595825.1
Burkholderia pseudomallei	A-266-02-1-07	GCF_900595845.1
Burkholderia pseudomallei	A-266-02-1-08	GCF_900595815.1
Burkholderia pseudomallei	A-266-02-1-09	GCF_900595855.1
Burkholderia pseudomallei	A-266-02-1-10	GCF_900595875.1
Burkholderia pseudomallei	A-277-02-2-01	GCF_900595895.1
Burkholderia pseudomallei	A-277-02-2-02	GCF_900595885.1
Burkholderia pseudomallei	A-277-02-2-03	GCF_900595865.1
Burkholderia pseudomallei	A-277-02-2-04	GCF_900595905.1
Burkholderia pseudomallei	A-277-02-2-05	GCF_900595915.1
Burkholderia pseudomallei	A-277-02-2-06	GCF_900595925.1
Burkholderia pseudomallei	A-277-02-2-07	GCF_900595935.1
Burkholderia pseudomallei	A-277-02-2-08	GCF_900595945.1
Burkholderia pseudomallei	A-277-02-2-09	GCF_900595955.1
Burkholderia pseudomallei	A-277-02-2-10	GCF_900595995.1
Burkholderia pseudomallei	A-278-05-2-01	GCF_900595965.1
Burkholderia pseudomallei	A-278-05-2-02	GCF_900595975.1
Burkholderia pseudomallei	A-278-05-2-03	GCF_900595985.1
Burkholderia pseudomallei	A-278-05-2-04	GCF_900596025.1
Burkholderia pseudomallei	A-278-05-2-05	GCF_900596005.1
Burkholderia pseudomallei	A-278-05-2-06	GCF_900596045.1
Burkholderia pseudomallei	A-278-05-2-07	GCF_900596035.1
Burkholderia pseudomallei	A-278-05-2-08	GCF_900596055.1
Burkholderia pseudomallei	A-278-05-2-09	GCF_900596095.1
Burkholderia pseudomallei	A-278-05-2-10	GCF_900596105.1
Burkholderia pseudomallei	A-281-02-2-01	GCF_900596065.1
Burkholderia pseudomallei	A-281-02-2-02	GCF_900596075.1
Burkholderia pseudomallei	A-281-02-2-03	GCF_900596085.1
Burkholderia pseudomallei	A-281-02-2-04	GCF_900596115.1
Burkholderia pseudomallei	A-281-02-2-05	GCF_900596145.1
Burkholderia pseudomallei	A-281-02-2-06	GCF_900596135.1
Burkholderia pseudomallei	A-281-02-2-07	GCF_900596125.1
Burkholderia pseudomallei	A-281-02-2-08	GCF_900596155.1
Burkholderia pseudomallei	A-281-02-2-09	GCF_900596205.1
Burkholderia pseudomallei	A-281-02-2-10	GCF_900596195.1
Burkholderia pseudomallei	A-282-02-1-04	GCF_900596175.1
Burkholderia pseudomallei	A-288-02-1-01	GCF_900596185.1
Burkholderia pseudomallei	A-288-02-1-02	GCF_900596165.1
Burkholderia pseudomallei	A-288-02-1-03	GCF_900596245.1
Burkholderia pseudomallei	A-288-02-1-04	GCF_900596215.1
Burkholderia pseudomallei	A-288-02-1-05	GCF_900596225.1
Burkholderia pseudomallei	A-288-02-1-06	GCF_900596235.1
Burkholderia pseudomallei	A-288-02-1-07	GCF_900596255.1
Burkholderia pseudomallei	A-288-02-1-08	GCF_900596265.1
Burkholderia pseudomallei	A-288-02-1-09	GCF_900596295.1
Burkholderia pseudomallei	A-288-02-1-10	GCF_900596285.1
Burkholderia pseudomallei	A-294-05-2-01	GCF_900596305.1
Burkholderia pseudomallei	A-294-05-2-02	GCF_900596275.1
Burkholderia pseudomallei	A-294-05-2-03	GCF_900596335.1
Burkholderia pseudomallei	A-294-05-2-04	GCF_900596355.1
Burkholderia pseudomallei	A-294-05-2-05	GCF_900596325.1
Burkholderia pseudomallei	A-294-05-2-06	GCF_900596315.1
Burkholderia pseudomallei	A-294-05-2-07	GCF_900596345.1
Burkholderia pseudomallei	A-294-05-2-08	GCF_900596365.1
Burkholderia pseudomallei	A-294-05-2-09	GCF_900596375.1
Burkholderia pseudomallei	A-294-05-2-10	GCF_900596385.1
Burkholderia pseudomallei	A-297-05-2-01	GCF_900596395.1
Burkholderia pseudomallei	A-297-05-2-02	GCF_900596405.1
Burkholderia pseudomallei	A-297-05-2-03	GCF_900596435.1
Burkholderia pseudomallei	A-297-05-2-04	GCF_900596425.1
Burkholderia pseudomallei	A-297-05-2-05	GCF_900596465.1
Burkholderia pseudomallei	A-297-05-2-06	GCF_900596415.1
Burkholderia pseudomallei	A-297-05-2-07	GCF_900596445.1
Burkholderia pseudomallei	A-297-05-2-08	GCF_900596455.1
Burkholderia pseudomallei	A-297-05-2-09	GCF_900596485.1
Burkholderia pseudomallei	A-297-05-2-10	GCF_900596475.1
Burkholderia pseudomallei	A2	GCF_004360055.1
Burkholderia pseudomallei	A-305-02-1-01	GCF_900596505.1
Burkholderia pseudomallei	A-305-02-1-02	GCF_900596495.1
Burkholderia pseudomallei	A-305-02-1-04	GCF_900596545.1
Burkholderia pseudomallei	A-305-02-1-05	GCF_900596555.1
Burkholderia pseudomallei	A-305-02-1-06	GCF_900596525.1
Burkholderia pseudomallei	A-305-02-1-07	GCF_900596515.1
Burkholderia pseudomallei	A-305-02-1-08	GCF_900596535.1
Burkholderia pseudomallei	A-305-02-1-09	GCF_900596565.1
Burkholderia pseudomallei	A-305-02-1-10	GCF_900596585.1
Burkholderia pseudomallei	A-308-01-1-02	GCF_900596595.1
Burkholderia pseudomallei	A-308-01-1-03	GCF_900596575.1
Burkholderia pseudomallei	A-308-01-1-04	GCF_900596605.1
Burkholderia pseudomallei	A-308-01-1-06	GCF_900596645.1
Burkholderia pseudomallei	A-308-01-1-07	GCF_900596615.1
Burkholderia pseudomallei	A-308-01-1-08	GCF_900596625.1
Burkholderia pseudomallei	A-308-01-1-09	GCF_900596635.1
Burkholderia pseudomallei	A-308-01-1-10	GCF_900596665.1
Burkholderia pseudomallei	A-328-05-1-01	GCF_900596705.1
Burkholderia pseudomallei	A-328-05-1-02	GCF_900596675.1
Burkholderia pseudomallei	A-328-05-1-03	GCF_900596685.1
Burkholderia pseudomallei	A-328-05-1-04	GCF_900596695.1
Burkholderia pseudomallei	A-328-05-1-05	GCF_900596655.1
Burkholderia pseudomallei	A-328-05-1-06	GCF_900596745.1
Burkholderia pseudomallei	A-328-05-1-07	GCF_900596725.1
Burkholderia pseudomallei	A-328-05-1-08	GCF_900596735.1
Burkholderia pseudomallei	A-328-05-1-09	GCF_900596715.1
Burkholderia pseudomallei	A-328-05-1-10	GCF_900596805.1
Burkholderia pseudomallei	A-329-05-2-01	GCF_900596765.1
Burkholderia pseudomallei	A-329-05-2-02	GCF_900596795.1
Burkholderia pseudomallei	A-329-05-2-03	GCF_900596775.1
Burkholderia pseudomallei	A-329-05-2-05	GCF_900596785.1
Burkholderia pseudomallei	A-329-05-2-06	GCF_900596755.1
Burkholderia pseudomallei	A-329-05-2-07	GCF_900596835.1
Burkholderia pseudomallei	A-329-05-2-08	GCF_900596815.1
Burkholderia pseudomallei	A-329-05-2-09	GCF_900596825.1
Burkholderia pseudomallei	A-329-05-2-10	GCF_900596845.1
Burkholderia pseudomallei	A-330-05-1-01	GCF_900596855.1
Burkholderia pseudomallei	A-330-05-1-02	GCF_900596885.1
Burkholderia pseudomallei	A-330-05-1-03	GCF_900596875.1
Burkholderia pseudomallei	A-330-05-2-05	GCF_900596895.1
Burkholderia pseudomallei	A-330-05-2-06	GCF_900596865.1
Burkholderia pseudomallei	A-330-05-2-07	GCF_900596935.1
Burkholderia pseudomallei	A-330-05-2-08	GCF_900596905.1
Burkholderia pseudomallei	A-330-05-2-10	GCF_900596915.1
Burkholderia pseudomallei	A79A	GCF_000770535.1
Burkholderia pseudomallei	A79C	GCF_000775675.1
Burkholderia pseudomallei	A79D	GCF_000775685.1
Burkholderia pseudomallei	ABCPW 107	GCF_000773235.1
Burkholderia pseudomallei	ABCPW 1	GCF_000774965.1
Burkholderia pseudomallei	ABCPW 30	GCF_000774495.1
Burkholderia pseudomallei	ABCPW 91	GCF_000774405.1
Burkholderia pseudomallei	AH1	GCF_001327575.1
Burkholderia pseudomallei	AH3	GCF_001320425.1
Burkholderia pseudomallei	AH4	GCF_001320325.1
Burkholderia pseudomallei	ATCC 15682	GCF_001262355.1
Burkholderia pseudomallei	ATCC 23343	GCF_001182285.1
Burkholderia pseudomallei	B03	GCF_000770455.1
Burkholderia pseudomallei	B03	GCF_009749345.1
Burkholderia pseudomallei	B-065-05-1-01	GCF_900596925.1
Burkholderia pseudomallei	B-065-05-1-02	GCF_900596945.1
Burkholderia pseudomallei	B-065-05-1-03	GCF_900596965.1
Burkholderia pseudomallei	B-065-05-1-04	GCF_900596955.1
Burkholderia pseudomallei	B-065-05-1-05	GCF_900596985.1
Burkholderia pseudomallei	B-065-05-1-06	GCF_900596975.1
Burkholderia pseudomallei	B-163-05-2-01	GCF_900597045.1
Burkholderia pseudomallei	B-163-05-2-02	GCF_900597035.1
Burkholderia pseudomallei	B-163-05-2-03	GCF_900597005.1
Burkholderia pseudomallei	B-163-05-2-04	GCF_900596995.1
Burkholderia pseudomallei	B-163-05-2-05	GCF_900597025.1
Burkholderia pseudomallei	B-163-05-2-06	GCF_900597015.1
Burkholderia pseudomallei	B-163-05-2-08	GCF_900597055.1
Burkholderia pseudomallei	B-163-05-2-09	GCF_900597075.1
Burkholderia pseudomallei	B-163-05-2-10	GCF_900597085.1
Burkholderia pseudomallei	B-180-05-1-01	GCF_900597065.1
Burkholderia pseudomallei	B-180-05-2-02	GCF_900597135.1
Burkholderia pseudomallei	B-180-05-2-03	GCF_900597115.1
Burkholderia pseudomallei	B-180-05-2-04	GCF_900597105.1
Burkholderia pseudomallei	B-180-05-2-05	GCF_900597125.1
Burkholderia pseudomallei	B-180-05-2-06	GCF_900597145.1
Burkholderia pseudomallei	B-180-05-2-07	GCF_900597095.1
Burkholderia pseudomallei	B-180-05-2-08	GCF_900597155.1
Burkholderia pseudomallei	B-180-05-2-09	GCF_900597185.1
Burkholderia pseudomallei	B-180-05-2-10	GCF_900597165.1
Burkholderia pseudomallei	B-182-05-2-01	GCF_900597175.1
Burkholderia pseudomallei	B-182-05-2-02	GCF_900597205.1
Burkholderia pseudomallei	B-182-05-2-03	GCF_900597215.1
Burkholderia pseudomallei	B-182-05-2-04	GCF_900597225.1
Burkholderia pseudomallei	B-182-05-2-05	GCF_900597245.1
Burkholderia pseudomallei	B-182-05-2-06	GCF_900597235.1
Burkholderia pseudomallei	B-182-05-2-07	GCF_900597195.1
Burkholderia pseudomallei	B-182-05-2-08	GCF_900597255.1
Burkholderia pseudomallei	B-182-05-2-09	GCF_900597265.1
Burkholderia pseudomallei	B-182-05-2-10	GCF_900597275.1
Burkholderia pseudomallei	B1	GCF_004360075.1
Burkholderia pseudomallei	B-255-05-2-01	GCF_900597335.1
Burkholderia pseudomallei	B-255-05-2-02	GCF_900597345.1
Burkholderia pseudomallei	B-255-05-2-03	GCF_900597295.1
Burkholderia pseudomallei	B-255-05-2-04	GCF_900597325.1
Burkholderia pseudomallei	B-255-05-2-05	GCF_900597315.1
Burkholderia pseudomallei	B-255-05-2-06	GCF_900597305.1
Burkholderia pseudomallei	B-255-05-2-07	GCF_900597355.1
Burkholderia pseudomallei	B-255-05-2-08	GCF_900597365.1
Burkholderia pseudomallei	B-255-05-2-10	GCF_900597375.1
Burkholderia pseudomallei	B-286-02-1-01	GCF_900597385.1
Burkholderia pseudomallei	B-286-02-1-02	GCF_900597435.1
Burkholderia pseudomallei	B-286-02-1-03	GCF_900597405.1
Burkholderia pseudomallei	B-286-02-1-04	GCF_900597395.1
Burkholderia pseudomallei	B-286-02-1-05	GCF_900597415.1
Burkholderia pseudomallei	B-286-02-1-06	GCF_900597425.1
Burkholderia pseudomallei	B-286-02-1-07	GCF_900597445.1
Burkholderia pseudomallei	B-286-02-1-08	GCF_900597465.1
Burkholderia pseudomallei	B-286-02-1-09	GCF_900597475.1
Burkholderia pseudomallei	B-286-02-1-10	GCF_900597455.1
Burkholderia pseudomallei	B-296-02-1-01	GCF_900597485.1
Burkholderia pseudomallei	B-296-02-1-02	GCF_900597495.1
Burkholderia pseudomallei	B-296-02-1-03	GCF_900597505.1
Burkholderia pseudomallei	B-296-02-1-04	GCF_900597515.1
Burkholderia pseudomallei	B-296-02-1-05	GCF_900597535.1
Burkholderia pseudomallei	B-296-02-1-06	GCF_900597525.1
Burkholderia pseudomallei	B-296-02-1-07	GCF_900597585.1
Burkholderia pseudomallei	B-296-02-1-08	GCF_900597545.1
Burkholderia pseudomallei	B-296-02-1-09	GCF_900597575.1
Burkholderia pseudomallei	B-296-02-1-10	GCF_900597555.1
Burkholderia pseudomallei	B2	GCF_004360065.1
Burkholderia pseudomallei	B-305-05-1-01	GCF_900597565.1
Burkholderia pseudomallei	B-305-05-1-02	GCF_900597595.1
Burkholderia pseudomallei	B-305-05-1-03	GCF_900597615.1
Burkholderia pseudomallei	B-305-05-1-04	GCF_900597605.1
Burkholderia pseudomallei	B-305-05-1-05	GCF_900597625.1
Burkholderia pseudomallei	B-305-05-1-06	GCF_900597645.1
Burkholderia pseudomallei	B-305-05-1-07	GCF_900597635.1
Burkholderia pseudomallei	B-305-05-1-08	GCF_900597685.1
Burkholderia pseudomallei	B-305-05-1-09	GCF_900597655.1
Burkholderia pseudomallei	B-321-05-2-01	GCF_900597675.1
Burkholderia pseudomallei	B-321-05-2-02	GCF_900597695.1
Burkholderia pseudomallei	B-321-05-2-03	GCF_900597665.1
Burkholderia pseudomallei	B-321-05-2-04	GCF_900597705.1
Burkholderia pseudomallei	B-321-05-2-05	GCF_900597715.1
Burkholderia pseudomallei	B-321-05-2-06	GCF_900597725.1
Burkholderia pseudomallei	B-321-05-2-07	GCF_900597735.1
Burkholderia pseudomallei	B-321-05-2-08	GCF_900597745.1
Burkholderia pseudomallei	B-321-05-2-09	GCF_900597755.1
Burkholderia pseudomallei	B-321-05-2-10	GCF_900597765.1
Burkholderia pseudomallei	BCC215	GCF_000170595.1
Burkholderia pseudomallei	BDD	GCF_000756905.1
Burkholderia pseudomallei	BDE	GCF_000757095.1
Burkholderia pseudomallei	BDI	GCF_000757055.1
Burkholderia pseudomallei	BDM	GCF_000757075.1
Burkholderia pseudomallei	BDP	GCF_000755765.1
Burkholderia pseudomallei	BDT	GCF_000757105.1
Burkholderia pseudomallei	BDU 2	GCF_000774545.1
Burkholderia pseudomallei	BDZ	GCF_000756915.1
Burkholderia pseudomallei	BEB	GCF_000756925.1
Burkholderia pseudomallei	BEC	GCF_000757225.1
Burkholderia pseudomallei	BED	GCF_000756975.1
Burkholderia pseudomallei	BEF	GCF_000756985.1
Burkholderia pseudomallei	BEG	GCF_000757235.1
Burkholderia pseudomallei	BEH	GCF_000757245.1
Burkholderia pseudomallei	BFD	GCF_000757145.1
Burkholderia pseudomallei	BGH	GCF_000757165.1
Burkholderia pseudomallei	BGJ	GCF_000757255.1
Burkholderia pseudomallei	BGK	GCF_000763555.1
Burkholderia pseudomallei	BGQ	GCF_000757175.1
Burkholderia pseudomallei	BGR	GCF_000756085.1
Burkholderia pseudomallei	BGS	GCF_000757185.1
Burkholderia pseudomallei	Bp1651	GCF_001318245.1
Burkholderia pseudomallei	BP-23	GCF_006383055.1
Burkholderia pseudomallei	BP-3504	GCF_006381895.1
Burkholderia pseudomallei	BP-6260	GCF_006382085.1
Burkholderia pseudomallei	BP-6887	GCF_006382045.1
Burkholderia pseudomallei	Bp9039	GCF_003858035.1
Burkholderia pseudomallei	Bp9050	GCF_003813945.1
Burkholderia pseudomallei	Bp9107	GCF_003944665.1
Burkholderia pseudomallei	Bp9110	GCF_003854325.1
Burkholderia pseudomallei	Bp9112	GCF_003813825.1
Burkholderia pseudomallei	BPC006	GCF_000294635.1
Burkholderia pseudomallei	BPHN1	GCF_003606245.1
Burkholderia pseudomallei	BPs110	GCF_004323015.1
Burkholderia pseudomallei	BPs111	GCF_004323035.1
Burkholderia pseudomallei	BPs112	GCF_004367705.1
Burkholderia pseudomallei	BPs114	GCF_004367665.1
Burkholderia pseudomallei	BPs115	GCF_004348055.1
Burkholderia pseudomallei	BPs116	GCF_004348075.1
Burkholderia pseudomallei	BPs122	GCF_004526325.1
Burkholderia pseudomallei	BPs123	GCF_004367685.1
Burkholderia pseudomallei	BPs133	GCF_004367725.1
Burkholderia pseudomallei	BRI	GCF_001327415.1
Burkholderia pseudomallei	BSR	GCF_000755825.1
Burkholderia pseudomallei	Burk178-Type1	GCF_001887555.1
Burkholderia pseudomallei	Burk178-Type2	GCF_001887575.1
Burkholderia pseudomallei	C-024-05-2-01	GCF_900597785.1
Burkholderia pseudomallei	C-024-05-2-02	GCF_900597795.1
Burkholderia pseudomallei	C-024-05-2-03	GCF_900597775.1
Burkholderia pseudomallei	C-024-05-2-04	GCF_900597805.1
Burkholderia pseudomallei	C-024-05-2-05	GCF_900597815.1
Burkholderia pseudomallei	C-024-05-2-06	GCF_900597825.1
Burkholderia pseudomallei	C-024-05-2-07	GCF_900597845.1
Burkholderia pseudomallei	C-024-05-2-08	GCF_900597835.1
Burkholderia pseudomallei	C-024-05-2-09	GCF_900597855.1
Burkholderia pseudomallei	C-024-05-2-10	GCF_900597895.1
Burkholderia pseudomallei	C-070-05-2-01	GCF_900597865.1
Burkholderia pseudomallei	C-070-05-2-02	GCF_900597885.1
Burkholderia pseudomallei	C-070-05-2-03	GCF_900597875.1
Burkholderia pseudomallei	C-070-05-2-04	GCF_900597915.1
Burkholderia pseudomallei	C-070-05-2-05	GCF_900597925.1
Burkholderia pseudomallei	C-070-05-2-06	GCF_900597905.1
Burkholderia pseudomallei	C-070-05-2-07	GCF_900597945.1
Burkholderia pseudomallei	C-070-05-2-08	GCF_900597935.1
Burkholderia pseudomallei	C-070-05-2-09	GCF_900597955.1
Burkholderia pseudomallei	C-070-05-2-10	GCF_900597965.1
Burkholderia pseudomallei	C-091-05-2-01	GCF_900597995.1
Burkholderia pseudomallei	C-091-05-2-02	GCF_900597975.1
Burkholderia pseudomallei	C-091-05-2-03	GCF_900597985.1
Burkholderia pseudomallei	C-091-05-2-04	GCF_900598005.1
Burkholderia pseudomallei	C-091-05-2-05	GCF_900598015.1
Burkholderia pseudomallei	C-091-05-2-06	GCF_900598025.1
Burkholderia pseudomallei	C-091-05-2-07	GCF_900598055.1
Burkholderia pseudomallei	C-091-05-2-08	GCF_900598045.1
Burkholderia pseudomallei	C-091-05-2-09	GCF_900598035.1
Burkholderia pseudomallei	C-091-05-2-10	GCF_900598065.1
Burkholderia pseudomallei	C10	GCF_001211565.1
Burkholderia pseudomallei	C11	GCF_001193615.1
Burkholderia pseudomallei	C12	GCF_001321065.1
Burkholderia pseudomallei	C-137-02-2-01	GCF_900598125.1
Burkholderia pseudomallei	C-137-02-2-02	GCF_900598105.1
Burkholderia pseudomallei	C-137-02-2-03	GCF_900598075.1
Burkholderia pseudomallei	C-137-02-2-04	GCF_900598135.1
Burkholderia pseudomallei	C-137-02-2-05	GCF_900598085.1
Burkholderia pseudomallei	C-137-02-2-06	GCF_900598115.1
Burkholderia pseudomallei	C-137-02-2-07	GCF_900598095.1
Burkholderia pseudomallei	C-137-02-2-08	GCF_900598155.1
Burkholderia pseudomallei	C-137-02-2-09	GCF_900598165.1
Burkholderia pseudomallei	C-137-02-2-10	GCF_900598145.1
Burkholderia pseudomallei	C13	GCF_001208545.1
Burkholderia pseudomallei	C14	GCF_001321305.1
Burkholderia pseudomallei	C15	GCF_001209405.1
Burkholderia pseudomallei	C16	GCF_001210705.1
Burkholderia pseudomallei	C-174-05-2-01	GCF_900598185.1
Burkholderia pseudomallei	C-174-05-2-02	GCF_900598215.1
Burkholderia pseudomallei	C-174-05-2-03	GCF_900598205.1
Burkholderia pseudomallei	C-174-05-2-04	GCF_900598195.1
Burkholderia pseudomallei	C-174-05-2-05	GCF_900598175.1
Burkholderia pseudomallei	C-174-05-2-06	GCF_900598225.1
Burkholderia pseudomallei	C-174-05-2-07	GCF_900598245.1
Burkholderia pseudomallei	C-174-05-2-08	GCF_900598265.1
Burkholderia pseudomallei	C-174-05-2-09	GCF_900598235.1
Burkholderia pseudomallei	C-174-05-2-10	GCF_900598255.1
Burkholderia pseudomallei	C-175-05-1-01	GCF_900598305.1
Burkholderia pseudomallei	C-175-05-1-02	GCF_900598315.1
Burkholderia pseudomallei	C17	GCF_001197015.1
Burkholderia pseudomallei	C18	GCF_001321325.1
Burkholderia pseudomallei	C19	GCF_001321365.1
Burkholderia pseudomallei	C1	GCF_001200615.1
Burkholderia pseudomallei	C20	GCF_001321345.1
Burkholderia pseudomallei	C21	GCF_001209505.1
Burkholderia pseudomallei	C22	GCF_001205935.1
Burkholderia pseudomallei	C23	GCF_001321205.1
Burkholderia pseudomallei	C-240-05-2-01	GCF_900598295.1
Burkholderia pseudomallei	C-240-05-2-02	GCF_900598285.1
Burkholderia pseudomallei	C-240-05-2-03	GCF_900598275.1
Burkholderia pseudomallei	C-240-05-2-04	GCF_900598325.1
Burkholderia pseudomallei	C-240-05-2-05	GCF_900598365.1
Burkholderia pseudomallei	C-240-05-2-06	GCF_900598345.1
Burkholderia pseudomallei	C-240-05-2-07	GCF_900598335.1
Burkholderia pseudomallei	C-240-05-2-08	GCF_900598355.1
Burkholderia pseudomallei	C-240-05-2-09	GCF_900598375.1
Burkholderia pseudomallei	C-240-05-2-10	GCF_900598395.1
Burkholderia pseudomallei	C24	GCF_001321185.1
Burkholderia pseudomallei	C25	GCF_001212325.1
Burkholderia pseudomallei	C26	GCF_001211405.1
Burkholderia pseudomallei	C-274-02-1-01	GCF_900598385.1
Burkholderia pseudomallei	C-274-02-1-02	GCF_900598405.1
Burkholderia pseudomallei	C-274-02-1-03	GCF_900598415.1
Burkholderia pseudomallei	C-274-02-1-04	GCF_900598425.1
Burkholderia pseudomallei	C-274-02-1-05	GCF_900598445.1
Burkholderia pseudomallei	C-274-02-1-06	GCF_900598455.1
Burkholderia pseudomallei	C-274-02-1-07	GCF_900598435.1
Burkholderia pseudomallei	C-274-02-1-08	GCF_900598465.1
Burkholderia pseudomallei	C-274-02-1-09	GCF_900598475.1
Burkholderia pseudomallei	C-274-02-1-10	GCF_900598485.1
Burkholderia pseudomallei	C-278-05-1-01	GCF_900598495.1
Burkholderia pseudomallei	C-278-05-1-02	GCF_900598505.1
Burkholderia pseudomallei	C-278-05-1-03	GCF_900598515.1
Burkholderia pseudomallei	C-278-05-1-04	GCF_900598525.1
Burkholderia pseudomallei	C-278-05-1-05	GCF_900598535.1
Burkholderia pseudomallei	C-278-05-1-06	GCF_900598555.1
Burkholderia pseudomallei	C-278-05-1-07	GCF_900598545.1
Burkholderia pseudomallei	C-278-05-2-08	GCF_900598575.1
Burkholderia pseudomallei	C-278-05-2-09	GCF_900598565.1
Burkholderia pseudomallei	C-278-05-2-10	GCF_900598585.1
Burkholderia pseudomallei	C27	GCF_001321165.1
Burkholderia pseudomallei	C28	GCF_001199815.1
Burkholderia pseudomallei	C29	GCF_001211865.1
Burkholderia pseudomallei	C2	GCF_001212025.1
Burkholderia pseudomallei	C30	GCF_001193035.1
Burkholderia pseudomallei	C31	GCF_001196125.1
Burkholderia pseudomallei	C-320-05-2-02	GCF_900598595.1
Burkholderia pseudomallei	C-320-05-2-03	GCF_900598635.1
Burkholderia pseudomallei	C-320-05-2-04	GCF_900598605.1
Burkholderia pseudomallei	C-320-05-2-05	GCF_900598615.1
Burkholderia pseudomallei	C-320-05-2-06	GCF_900598625.1
Burkholderia pseudomallei	C-320-05-2-08	GCF_900598645.1
Burkholderia pseudomallei	C-320-05-2-09	GCF_900598665.1
Burkholderia pseudomallei	C-320-05-2-10	GCF_900598655.1
Burkholderia pseudomallei	C-328-05-1-01	GCF_900598705.1
Burkholderia pseudomallei	C-328-05-1-02	GCF_900598695.1
Burkholderia pseudomallei	C-328-05-1-03	GCF_900598675.1
Burkholderia pseudomallei	C-328-05-1-04	GCF_900598685.1
Burkholderia pseudomallei	C-328-05-1-05	GCF_900598725.1
Burkholderia pseudomallei	C-328-05-1-06	GCF_900598715.1
Burkholderia pseudomallei	C-328-05-1-07	GCF_900598735.1
Burkholderia pseudomallei	C-328-05-1-08	GCF_900598755.1
Burkholderia pseudomallei	C-328-05-1-09	GCF_900598745.1
Burkholderia pseudomallei	C-328-05-1-10	GCF_900598775.1
Burkholderia pseudomallei	C32	GCF_001191815.1
Burkholderia pseudomallei	C33	GCF_001321585.1
Burkholderia pseudomallei	C34	GCF_001321605.1
Burkholderia pseudomallei	C35	GCF_001321565.1
Burkholderia pseudomallei	C36	GCF_001192415.1
Burkholderia pseudomallei	C37	GCF_001320825.1
Burkholderia pseudomallei	C38	GCF_001321545.1
Burkholderia pseudomallei	C39	GCF_001321505.1
Burkholderia pseudomallei	C3	GCF_001197775.1
Burkholderia pseudomallei	C40	GCF_001321525.1
Burkholderia pseudomallei	C41	GCF_001321465.1
Burkholderia pseudomallei	C42	GCF_001210965.1
Burkholderia pseudomallei	C43	GCF_001321125.1
Burkholderia pseudomallei	C44	GCF_001197795.1
Burkholderia pseudomallei	C45	GCF_001321105.1
Burkholderia pseudomallei	C46	GCF_001321085.1
Burkholderia pseudomallei	C47	GCF_001321145.1
Burkholderia pseudomallei	C48	GCF_001202415.1
Burkholderia pseudomallei	C49	GCF_001321385.1
Burkholderia pseudomallei	C4	GCF_001320945.1
Burkholderia pseudomallei	C50	GCF_001196775.1
Burkholderia pseudomallei	C51	GCF_001199195.1
Burkholderia pseudomallei	C52	GCF_001194765.1
Burkholderia pseudomallei	C53	GCF_001211505.1
Burkholderia pseudomallei	C54	GCF_001193655.1
Burkholderia pseudomallei	C55	GCF_001321625.1
Burkholderia pseudomallei	C56	GCF_001321485.1
Burkholderia pseudomallei	C57	GCF_001321405.1
Burkholderia pseudomallei	C58	GCF_001192815.1
Burkholderia pseudomallei	C59	GCF_001321425.1
Burkholderia pseudomallei	C60	GCF_001321445.1
Burkholderia pseudomallei	C61	GCF_001320865.1
Burkholderia pseudomallei	C62	GCF_001211345.1
Burkholderia pseudomallei	C63	GCF_001321245.1
Burkholderia pseudomallei	C64	GCF_001321225.1
Burkholderia pseudomallei	C65	GCF_001321265.1
Burkholderia pseudomallei	C66	GCF_001207675.1
Burkholderia pseudomallei	C67	GCF_001321285.1
Burkholderia pseudomallei	C68	GCF_001199695.1
Burkholderia pseudomallei	C69	GCF_001204515.1
Burkholderia pseudomallei	C6	GCF_001320905.1
Burkholderia pseudomallei	C70	GCF_001206495.1
Burkholderia pseudomallei	C7	GCF_001321015.1
Burkholderia pseudomallei	C8	GCF_001321045.1
Burkholderia pseudomallei	C9	GCF_001320985.1
Burkholderia pseudomallei	C	GCF_004360045.1
Burkholderia pseudomallei	D10 7310-3154	GCF_001327175.1
Burkholderia pseudomallei	D1 9033-5008	GCF_001194905.1
Burkholderia pseudomallei	D286	GCF_003547035.1
Burkholderia pseudomallei	D6 8346-3058	GCF_001327275.1
Burkholderia pseudomallei	D7 3230-3018	GCF_001210025.1
Burkholderia pseudomallei	DB19897 02	GCF_001211385.1
Burkholderia pseudomallei	DB30729 00	GCF_001327035.1
Burkholderia pseudomallei	DB61901 00	GCF_001203735.1
Burkholderia pseudomallei	DB	GCF_001327215.1
Burkholderia pseudomallei	DC	GCF_001327235.1
Burkholderia pseudomallei	DL17	GCF_002880985.1
Burkholderia pseudomallei	DL28	GCF_002888115.1
Burkholderia pseudomallei	DL2	GCF_002880915.1
Burkholderia pseudomallei	DL34	GCF_002880965.1
Burkholderia pseudomallei	DL35	GCF_002880925.1
Burkholderia pseudomallei	DL36	GCF_002887895.1
Burkholderia pseudomallei	DM15342 00	GCF_001326915.1
Burkholderia pseudomallei	DR08726 01	GCF_001199035.1
Burkholderia pseudomallei	DR13450 01	GCF_001199735.1
Burkholderia pseudomallei	DW10	GCF_001980515.1
Burkholderia pseudomallei	DW7	GCF_001980545.1
Burkholderia pseudomallei	E0387	GCF_001327555.1
Burkholderia pseudomallei	E25	GCF_001195065.1
Burkholderia pseudomallei	E8	GCF_001327435.1
Burkholderia pseudomallei	EB5661	GCF_001320505.1
Burkholderia pseudomallei	EB 6103 04	GCF_001207035.1
Burkholderia pseudomallei	EM10266 01	GCF_001327095.1
Burkholderia pseudomallei	EM1157	GCF_001320615.1
Burkholderia pseudomallei	EM2107	GCF_001326995.1
Burkholderia pseudomallei	EY10	GCF_001209045.1
Burkholderia pseudomallei	EY1	GCF_001212405.1
Burkholderia pseudomallei	EY2	GCF_001207785.1
Burkholderia pseudomallei	EY3	GCF_001212705.1
Burkholderia pseudomallei	EY4	GCF_001326935.1
Burkholderia pseudomallei	EY5	GCF_001326955.1
Burkholderia pseudomallei	EY6	GCF_001182265.1
Burkholderia pseudomallei	EY7	GCF_001327135.1
Burkholderia pseudomallei	EY8	GCF_001320065.1
Burkholderia pseudomallei	EY9	GCF_001327455.1
Burkholderia pseudomallei	FDAARGOS 591	GCF_003852635.1
Burkholderia pseudomallei	FDAARGOS 592	GCF_003798265.1
Burkholderia pseudomallei	FDAARGOS 593	GCF_003798245.1
Burkholderia pseudomallei	FDAARGOS 594	GCF_003798365.1
Burkholderia pseudomallei	G. Shepherd	GCF_001206455.1
Burkholderia pseudomallei	Gu1909a	GCF_001445855.1
Burkholderia pseudomallei	GU-1909A	GCF_001979435.1
Burkholderia pseudomallei	GU-2143A	GCF_001979455.1
Burkholderia pseudomallei	Gu2143a	GCF_002887935.1
Burkholderia pseudomallei	H0901	GCF_002245325.2
Burkholderia pseudomallei	H10	GCF_003546995.1
Burkholderia pseudomallei	HA	GCF_001182305.1
Burkholderia pseudomallei	HBPUB10002A	GCF_900591235.1
Burkholderia pseudomallei	HBPUB10003A	GCF_900591225.1
Burkholderia pseudomallei	HBPUB10004A	GCF_900591245.1
Burkholderia pseudomallei	HBPUB10005C	GCF_900591255.1
Burkholderia pseudomallei	HBPUB10006A	GCF_900591265.1
Burkholderia pseudomallei	HBPUB10007A	GCF_900591275.1
Burkholderia pseudomallei	HBPUB10008A	GCF_900591285.1
Burkholderia pseudomallei	HBPUB10009B	GCF_900591295.1
Burkholderia pseudomallei	HBPUB10010B	GCF_900591305.1
Burkholderia pseudomallei	HBPUB10011A	GCF_900591315.1
Burkholderia pseudomallei	HBPUB10013A	GCF_900591335.1
Burkholderia pseudomallei	HBPUB10014A	GCF_900591395.1
Burkholderia pseudomallei	HBPUB10016A	GCF_900591365.1
Burkholderia pseudomallei	HBPUB10017A	GCF_900591325.1
Burkholderia pseudomallei	HBPUB10018A	GCF_900591355.1
Burkholderia pseudomallei	HBPUB10019A	GCF_900591345.1
Burkholderia pseudomallei	HBPUB10020A	GCF_900591375.1
Burkholderia pseudomallei	HBPUB10021A	GCF_900591385.1
Burkholderia pseudomallei	HBPUB10022A	GCF_900591415.1
Burkholderia pseudomallei	HBPUB10023A	GCF_900591405.1
Burkholderia pseudomallei	HBPUB10024A	GCF_900591485.1
Burkholderia pseudomallei	HBPUB10026A	GCF_900591455.1
Burkholderia pseudomallei	HBPUB10027B	GCF_900591435.1
Burkholderia pseudomallei	HBPUB10028A	GCF_900591465.1
Burkholderia pseudomallei	HBPUB10029A	GCF_900591425.1
Burkholderia pseudomallei	HBPUB10030B	GCF_900591445.1
Burkholderia pseudomallei	HBPUB10031C	GCF_900591475.1
Burkholderia pseudomallei	HBPUB10032B	GCF_900591495.1
Burkholderia pseudomallei	HBPUB10033A	GCF_900591505.1
Burkholderia pseudomallei	HBPUB10034A	GCF_900591515.1
Burkholderia pseudomallei	HBPUB10035A	GCF_900591535.1
Burkholderia pseudomallei	HBPUB10037A	GCF_900591545.1
Burkholderia pseudomallei	HBPUB10039A	GCF_900591525.1
Burkholderia pseudomallei	HBPUB10040A	GCF_900591565.1
Burkholderia pseudomallei	HBPUB10047A	GCF_900591555.1
Burkholderia pseudomallei	HBPUB10048A	GCF_900591575.1
Burkholderia pseudomallei	HBPUB10050F	GCF_900591585.1
Burkholderia pseudomallei	HBPUB10051B	GCF_900591615.1
Burkholderia pseudomallei	HBPUB10052A	GCF_900591595.1
Burkholderia pseudomallei	HBPUB10055C	GCF_900591605.1
Burkholderia pseudomallei	HBPUB10056A	GCF_900591635.1
Burkholderia pseudomallei	HBPUB10058A	GCF_900591625.1
Burkholderia pseudomallei	HBPUB10059A	GCF_900591675.1
Burkholderia pseudomallei	HBPUB10061A	GCF_900591715.1
Burkholderia pseudomallei	HBPUB10064A	GCF_900591685.1
Burkholderia pseudomallei	HBPUB10065C	GCF_900591645.1
Burkholderia pseudomallei	HBPUB10067B	GCF_900591705.1
Burkholderia pseudomallei	HBPUB10070B	GCF_900591655.1
Burkholderia pseudomallei	HBPUB10071C	GCF_900591665.1
Burkholderia pseudomallei	HBPUB10072A	GCF_900591695.1
Burkholderia pseudomallei	HBPUB10073A	GCF_900591725.1
Burkholderia pseudomallei	HBPUB10074A	GCF_900591735.1
Burkholderia pseudomallei	HBPUB10083A	GCF_900591765.1
Burkholderia pseudomallei	HBPUB10084A	GCF_900591745.1
Burkholderia pseudomallei	HBPUB10086A	GCF_900591755.1
Burkholderia pseudomallei	HBPUB10093A	GCF_900591775.1
Burkholderia pseudomallei	HBPUB10094B	GCF_900591815.1
Burkholderia pseudomallei	HBPUB10096A	GCF_900591795.1
Burkholderia pseudomallei	HBPUB10098B	GCF_900591785.1
Burkholderia pseudomallei	HBPUB10100A	GCF_900591805.1
Burkholderia pseudomallei	HBPUB10101A	GCF_900591825.1
Burkholderia pseudomallei	HBPUB10102A	GCF_900591835.1
Burkholderia pseudomallei	HBPUB10105A	GCF_900591845.1
Burkholderia pseudomallei	HBPUB10108A	GCF_900591865.1
Burkholderia pseudomallei	HBPUB10114A	GCF_900591855.1
Burkholderia pseudomallei	HBPUB10115A	GCF_900591905.1
Burkholderia pseudomallei	HBPUB10117A	GCF_900591895.1
Burkholderia pseudomallei	HBPUB10119A	GCF_900591875.1
Burkholderia pseudomallei	HBPUB10120A	GCF_900591885.1
Burkholderia pseudomallei	HBPUB10122A	GCF_900591925.1
Burkholderia pseudomallei	HBPUB10123A	GCF_900591915.1
Burkholderia pseudomallei	HBPUB10130B	GCF_900591935.1
Burkholderia pseudomallei	HBPUB10132C	GCF_900591945.1
Burkholderia pseudomallei	HBPUB10134a	GCF_000452985.1
Burkholderia pseudomallei	HBPUB10134a	GCF_000755925.1
Burkholderia pseudomallei	HBPUB10134A	GCF_900591995.1
Burkholderia pseudomallei	HBPUB10135A	GCF_900591975.1
Burkholderia pseudomallei	HBPUB10136A	GCF_900591985.1
Burkholderia pseudomallei	HBPUB10139A	GCF_900591955.1
Burkholderia pseudomallei	HBPUB10140A	GCF_900591965.1
Burkholderia pseudomallei	HBPUB10144B	GCF_900592025.1
Burkholderia pseudomallei	HBPUB10146A	GCF_900592015.1
Burkholderia pseudomallei	HBPUB10151A	GCF_900592005.1
Burkholderia pseudomallei	HBPUB10152A	GCF_900592035.1
Burkholderia pseudomallei	HBPUB10153B	GCF_900592045.1
Burkholderia pseudomallei	HBPUB10155C	GCF_900592075.1
Burkholderia pseudomallei	HBPUB10156C	GCF_900592085.1
Burkholderia pseudomallei	HBPUB10157A	GCF_900592065.1
Burkholderia pseudomallei	HBPUB10158A	GCF_900592055.1
Burkholderia pseudomallei	HBPUB10160A	GCF_900592145.1
Burkholderia pseudomallei	HBPUB10161A	GCF_900592095.1
Burkholderia pseudomallei	HBPUB10163A	GCF_900592135.1
Burkholderia pseudomallei	HBPUB10164A	GCF_900592105.1
Burkholderia pseudomallei	HBPUB10165A	GCF_900592125.1
Burkholderia pseudomallei	HBPUB10171A	GCF_900592115.1
Burkholderia pseudomallei	HBPUB10173B	GCF_900592155.1
Burkholderia pseudomallei	HBPUB10175C	GCF_900592175.1
Burkholderia pseudomallei	HBPUB10177C	GCF_900592165.1
Burkholderia pseudomallei	HBPUB10182A	GCF_900592195.1
Burkholderia pseudomallei	HBPUB10183A	GCF_900592185.1
Burkholderia pseudomallei	HBPUB10184A	GCF_900592245.1
Burkholderia pseudomallei	HBPUB10186B	GCF_900592205.1
Burkholderia pseudomallei	HBPUB10187A	GCF_900592215.1
Burkholderia pseudomallei	HBPUB10188A	GCF_900592225.1
Burkholderia pseudomallei	HBPUB10191A	GCF_900592235.1
Burkholderia pseudomallei	HBPUB10192C	GCF_900592265.1
Burkholderia pseudomallei	HBPUB10193A	GCF_900592255.1
Burkholderia pseudomallei	HBPUB10194A	GCF_900592285.1
Burkholderia pseudomallei	HBPUB10196A	GCF_900592345.1
Burkholderia pseudomallei	HBPUB10197A	GCF_900592315.1
Burkholderia pseudomallei	HBPUB10198A	GCF_900592295.1
Burkholderia pseudomallei	HBPUB10199A	GCF_900592365.1
Burkholderia pseudomallei	HBPUB10200A	GCF_900592305.1
Burkholderia pseudomallei	HBPUB10201B	GCF_900592355.1
Burkholderia pseudomallei	HBPUB10202A	GCF_900592335.1
Burkholderia pseudomallei	HBPUB10206A	GCF_900592325.1
Burkholderia pseudomallei	HBPUB10207A	GCF_900592385.1
Burkholderia pseudomallei	HBPUB10208A	GCF_900592375.1
Burkholderia pseudomallei	HBPUB10211A	GCF_900592395.1
Burkholderia pseudomallei	HBPUB10212A	GCF_900592405.1
Burkholderia pseudomallei	HBPUB10213D	GCF_900592415.1
Burkholderia pseudomallei	HBPUB10215B	GCF_900592455.1
Burkholderia pseudomallei	HBPUB10216A	GCF_900592425.1
Burkholderia pseudomallei	HBPUB10217B	GCF_900592465.1
Burkholderia pseudomallei	HBPUB10221A	GCF_900592475.1
Burkholderia pseudomallei	HBPUB10224A	GCF_900592435.1
Burkholderia pseudomallei	HBPUB10228B	GCF_900592445.1
Burkholderia pseudomallei	HBPUB10229A	GCF_900592485.1
Burkholderia pseudomallei	HBPUB10230D	GCF_900592495.1
Burkholderia pseudomallei	HBPUB10234A	GCF_900592515.1
Burkholderia pseudomallei	HBPUB10237B	GCF_900592545.1
Burkholderia pseudomallei	HBPUB10238C	GCF_900592555.1
Burkholderia pseudomallei	HBPUB10239A	GCF_900592505.1
Burkholderia pseudomallei	HBPUB10240A	GCF_900592535.1
Burkholderia pseudomallei	HBPUB10242A	GCF_900592525.1
Burkholderia pseudomallei	HBPUB10243A	GCF_900592565.1
Burkholderia pseudomallei	HBPUB10244A	GCF_900592585.1
Burkholderia pseudomallei	HBPUB10246A	GCF_900592575.1
Burkholderia pseudomallei	HBPUB10247A	GCF_900592605.1
Burkholderia pseudomallei	HBPUB10248A	GCF_900592615.1
Burkholderia pseudomallei	HBPUB10249B	GCF_900592625.1
Burkholderia pseudomallei	HBPUB10250A	GCF_900592655.1
Burkholderia pseudomallei	HBPUB10254C	GCF_900592645.1
Burkholderia pseudomallei	HBPUB10255A	GCF_900592635.1
Burkholderia pseudomallei	HBPUB10260A	GCF_900592675.1
Burkholderia pseudomallei	HBPUB10263A	GCF_900592685.1
Burkholderia pseudomallei	HBPUB10265B	GCF_900592665.1
Burkholderia pseudomallei	HBPUB10269A	GCF_900592695.1
Burkholderia pseudomallei	HBPUB10271A	GCF_900592705.1
Burkholderia pseudomallei	HBPUB10273A	GCF_900592725.1
Burkholderia pseudomallei	HBPUB10275C	GCF_900592715.1
Burkholderia pseudomallei	HBPUB10276A	GCF_900592745.1
Burkholderia pseudomallei	HBPUB10277A	GCF_900592765.1
Burkholderia pseudomallei	HBPUB10279A	GCF_900592735.1
Burkholderia pseudomallei	HBPUB10281A	GCF_900592755.1
Burkholderia pseudomallei	HBPUB10282C	GCF_900592775.1
Burkholderia pseudomallei	HBPUB10283A	GCF_900592785.1
Burkholderia pseudomallei	HBPUB10297A	GCF_900592815.1
Burkholderia pseudomallei	HBPUB10298A	GCF_900592795.1
Burkholderia pseudomallei	HBPUB10299A	GCF_900592825.1
Burkholderia pseudomallei	HBPUB10302A	GCF_900592805.1
Burkholderia pseudomallei	HBPUB10303a	GCF_000453005.1
Burkholderia pseudomallei	HBPUB10303a	GCF_000755905.1
Burkholderia pseudomallei	HBPUB10303A	GCF_900592835.1
Burkholderia pseudomallei	HBPUB10304A	GCF_900592855.1
Burkholderia pseudomallei	HBPUB10306A	GCF_900592845.1
Burkholderia pseudomallei	HBPUB10307A	GCF_900592885.1
Burkholderia pseudomallei	HBPUB10308A	GCF_900592875.1
Burkholderia pseudomallei	HBPUB10309A	GCF_900592895.1
Burkholderia pseudomallei	HBPUB10311A	GCF_900592915.1
Burkholderia pseudomallei	HBPUB10313B	GCF_900592865.1
Burkholderia pseudomallei	HBPUB10314A	GCF_900592905.1
Burkholderia pseudomallei	HBPUB10315A	GCF_900592935.1
Burkholderia pseudomallei	HBPUB10316A	GCF_900592925.1
Burkholderia pseudomallei	HBPUB10318B	GCF_900592945.1
Burkholderia pseudomallei	HBPUB10319A	GCF_900592955.1
Burkholderia pseudomallei	HBPUB10320A	GCF_900592975.1
Burkholderia pseudomallei	HBPUB10323A	GCF_900592965.1
Burkholderia pseudomallei	HBPUB10324A	GCF_900592995.1
Burkholderia pseudomallei	HBPUB10325A	GCF_900592985.1
Burkholderia pseudomallei	HBPUB10326A	GCF_900593015.1
Burkholderia pseudomallei	HBPUB10331B	GCF_900593045.1
Burkholderia pseudomallei	HBPUB10332A	GCF_900593025.1
Burkholderia pseudomallei	HBPUB10333A	GCF_900593035.1
Burkholderia pseudomallei	HBPUB10334A	GCF_900593005.1
Burkholderia pseudomallei	HBPUB10335A	GCF_900593065.1
Burkholderia pseudomallei	HBPUB10336A	GCF_900593075.1
Burkholderia pseudomallei	HBPUB10338A	GCF_900593055.1
Burkholderia pseudomallei	HBPUB10340B	GCF_900593085.1
Burkholderia pseudomallei	HBPUB10341C	GCF_900593095.1
Burkholderia pseudomallei	HBPUB10342B	GCF_900593125.1
Burkholderia pseudomallei	HBPUB10346A	GCF_900593115.1
Burkholderia pseudomallei	HBPUB10347B	GCF_900593105.1
Burkholderia pseudomallei	HBPUB10348A	GCF_900593135.1
Burkholderia pseudomallei	HBPUB10349A	GCF_900593155.1
Burkholderia pseudomallei	HBPUB10350A	GCF_900593145.1
Burkholderia pseudomallei	HBPUB10351A	GCF_900593165.1
Burkholderia pseudomallei	HBPUB10353A	GCF_900593185.1
Burkholderia pseudomallei	HBPUB10354A	GCF_900593175.1
Burkholderia pseudomallei	HBPUB10355A	GCF_900593195.1
Burkholderia pseudomallei	HBPUB10356A	GCF_900593205.1
Burkholderia pseudomallei	HBPUB10358A	GCF_900593215.1
Burkholderia pseudomallei	HBPUB10360B	GCF_900593235.1
Burkholderia pseudomallei	HBPUB10361A	GCF_900593245.1
Burkholderia pseudomallei	HBPUB10362A	GCF_900593225.1
Burkholderia pseudomallei	HBPUB10365A	GCF_900593255.1
Burkholderia pseudomallei	HBPUB10366A	GCF_900593265.1
Burkholderia pseudomallei	HBPUB10369A	GCF_900593275.1
Burkholderia pseudomallei	HBPUB10370A	GCF_900593295.1
Burkholderia pseudomallei	HBPUB10371B	GCF_900593285.1
Burkholderia pseudomallei	HBPUB10373A	GCF_900593315.1
Burkholderia pseudomallei	HBPUB10376C	GCF_900593305.1
Burkholderia pseudomallei	HBPUB10377A	GCF_900593365.1
Burkholderia pseudomallei	HBPUB10378A	GCF_900593325.1
Burkholderia pseudomallei	HBPUB10381C	GCF_900593355.1
Burkholderia pseudomallei	HBPUB10384A	GCF_900593345.1
Burkholderia pseudomallei	HBPUB10385A	GCF_900593335.1
Burkholderia pseudomallei	HBPUB10386B	GCF_900593375.1
Burkholderia pseudomallei	HBPUB10387A	GCF_900593395.1
Burkholderia pseudomallei	HBPUB10388A	GCF_900593405.1
Burkholderia pseudomallei	HBPUB10389A	GCF_900593385.1
Burkholderia pseudomallei	HBPUB10390A	GCF_900593415.1
Burkholderia pseudomallei	HBPUB10392A	GCF_900593425.1
Burkholderia pseudomallei	HBPUB10393A	GCF_900593455.1
Burkholderia pseudomallei	HBPUB10395A	GCF_900593435.1
Burkholderia pseudomallei	HBPUB10398A	GCF_900593465.1
Burkholderia pseudomallei	HBPUB10398A-GS	GCF_900593445.1
Burkholderia pseudomallei	HBPUB10400A	GCF_900593475.1
Burkholderia pseudomallei	HBPUB10401A	GCF_900593505.1
Burkholderia pseudomallei	HBPUB10402A	GCF_900593495.1
Burkholderia pseudomallei	HBPUB10403A	GCF_900593485.1
Burkholderia pseudomallei	HBPUB10405A	GCF_900593515.1
Burkholderia pseudomallei	HBPUB10406A	GCF_900593525.1
Burkholderia pseudomallei	HBPUB10409A	GCF_900593535.1
Burkholderia pseudomallei	HBPUB10410A	GCF_900593545.1
Burkholderia pseudomallei	HBPUB10411A	GCF_900593565.1
Burkholderia pseudomallei	HBPUB10413B	GCF_900593555.1
Burkholderia pseudomallei	HBPUB10414A	GCF_900593585.1
Burkholderia pseudomallei	HBPUB10415D	GCF_900593605.1
Burkholderia pseudomallei	HBPUB10416A	GCF_900593595.1
Burkholderia pseudomallei	HBPUB10417A	GCF_900593575.1
Burkholderia pseudomallei	HBPUB10418A	GCF_900593615.1
Burkholderia pseudomallei	HBPUB10420A	GCF_900593625.1
Burkholderia pseudomallei	HBPUB10423B	GCF_900593655.1
Burkholderia pseudomallei	HBPUB10425B	GCF_900593665.1
Burkholderia pseudomallei	HBPUB10430A	GCF_900593645.1
Burkholderia pseudomallei	HBPUB10431A	GCF_900593635.1
Burkholderia pseudomallei	HBPUB10432A	GCF_900593705.1
Burkholderia pseudomallei	HBPUB10436A	GCF_900593685.1
Burkholderia pseudomallei	HBPUB10438B	GCF_900593675.1
Burkholderia pseudomallei	HBPUB10439A	GCF_900593695.1
Burkholderia pseudomallei	HBPUB10442A	GCF_900593725.1
Burkholderia pseudomallei	HBPUB10444A	GCF_900593715.1
Burkholderia pseudomallei	HBPUB10446C	GCF_900593735.1
Burkholderia pseudomallei	HBPUB10447A	GCF_900593755.1
Burkholderia pseudomallei	HBPUB10448A	GCF_900593775.1
Burkholderia pseudomallei	HBPUB10449A	GCF_900593785.1
Burkholderia pseudomallei	HBPUB10451B	GCF_900593745.1
Burkholderia pseudomallei	HBPUB10455A	GCF_900593765.1
Burkholderia pseudomallei	HBPUB10460A	GCF_900593815.1
Burkholderia pseudomallei	HBPUB10461A	GCF_900593805.1
Burkholderia pseudomallei	HBPUB10465A	GCF_900593825.1
Burkholderia pseudomallei	HBPUB10467B	GCF_900593795.1
Burkholderia pseudomallei	HBPUB10469A	GCF_900593835.1
Burkholderia pseudomallei	HBPUB10476B	GCF_900593855.1
Burkholderia pseudomallei	HBPUB10480A	GCF_900593845.1
Burkholderia pseudomallei	HBPUB10483A	GCF_900593865.1
Burkholderia pseudomallei	HBPUB10488A	GCF_900593875.1
Burkholderia pseudomallei	HBPUB10497A	GCF_900593895.1
Burkholderia pseudomallei	HBPUB10501A	GCF_900593885.1
Burkholderia pseudomallei	HBPUB10515A	GCF_900593905.1
Burkholderia pseudomallei	HBPUB10522A	GCF_900593935.1
Burkholderia pseudomallei	HBPUB10529A	GCF_900593925.1
Burkholderia pseudomallei	HBPUB10532A	GCF_900593915.1
Burkholderia pseudomallei	HBPUB10534C	GCF_900593945.1
Burkholderia pseudomallei	HBPUB10542A	GCF_900593955.1
Burkholderia pseudomallei	HBPUB10544B	GCF_900593965.1
Burkholderia pseudomallei	HBPUB10546A	GCF_900593985.1
Burkholderia pseudomallei	HBPUB10548A	GCF_900593975.1
Burkholderia pseudomallei	HBPUB10549A	GCF_900593995.1
Burkholderia pseudomallei	HBPUB10550A	GCF_900594025.1
Burkholderia pseudomallei	HBPUB10554A	GCF_900594005.1
Burkholderia pseudomallei	HBPUB10556B	GCF_900594035.1
Burkholderia pseudomallei	HBPUB10557A	GCF_900594015.1
Burkholderia pseudomallei	HBPUB10560A	GCF_900594045.1
Burkholderia pseudomallei	HBPUB10564A	GCF_900594065.1
Burkholderia pseudomallei	HBPUB10566C	GCF_900594055.1
Burkholderia pseudomallei	HBPUB10571A	GCF_900594085.1
Burkholderia pseudomallei	HBPUB10574A	GCF_900594075.1
Burkholderia pseudomallei	HBPUB10575B	GCF_900594115.1
Burkholderia pseudomallei	HBPUB10577A	GCF_900594105.1
Burkholderia pseudomallei	HBPUB10581A	GCF_900594095.1
Burkholderia pseudomallei	HBPUB10584A	GCF_900594125.1
Burkholderia pseudomallei	HBPUB10587C	GCF_900594135.1
Burkholderia pseudomallei	HBPUB10591B	GCF_900594155.1
Burkholderia pseudomallei	HBPUB10596A	GCF_900594145.1
Burkholderia pseudomallei	HBPUB10598A	GCF_900594165.1
Burkholderia pseudomallei	HBPUB10601A	GCF_900594175.1
Burkholderia pseudomallei	HBPUB10602C	GCF_900594185.1
Burkholderia pseudomallei	HBPUB10603A	GCF_900594205.1
Burkholderia pseudomallei	HBPUB10604A	GCF_900594215.1
Burkholderia pseudomallei	HBPUB10609A	GCF_900594195.1
Burkholderia pseudomallei	HBPUB10618A	GCF_900594235.1
Burkholderia pseudomallei	HBPUB10623A	GCF_900594245.1
Burkholderia pseudomallei	HBPUB10625A	GCF_900594255.1
Burkholderia pseudomallei	HBPUB10629B	GCF_900594225.1
Burkholderia pseudomallei	HBPUB10630A	GCF_900594285.1
Burkholderia pseudomallei	HBPUB10633A	GCF_900594265.1
Burkholderia pseudomallei	HBPUB10640A	GCF_900594275.1
Burkholderia pseudomallei	HBPUB10642A	GCF_900594305.1
Burkholderia pseudomallei	HBPUB10643A	GCF_900594295.1
Burkholderia pseudomallei	HBPUB10645A	GCF_900594315.1
Burkholderia pseudomallei	HBPUB10649A	GCF_900594325.1
Burkholderia pseudomallei	HBPUB10650A	GCF_900594355.1
Burkholderia pseudomallei	HBPUB10652C	GCF_900594365.1
Burkholderia pseudomallei	HBPUB10657A	GCF_900594375.1
Burkholderia pseudomallei	HBPUB10658A	GCF_900594335.1
Burkholderia pseudomallei	HBPUB10661B	GCF_900594345.1
Burkholderia pseudomallei	HBPUB10668A	GCF_900594395.1
Burkholderia pseudomallei	HBPUB10669A	GCF_900594385.1
Burkholderia pseudomallei	HBPUB10670B	GCF_900594415.1
Burkholderia pseudomallei	HBPUB10671A	GCF_900594405.1
Burkholderia pseudomallei	HBPUB10679A	GCF_900594425.1
Burkholderia pseudomallei	HBPUB10681A	GCF_900594465.1
Burkholderia pseudomallei	HBPUB10685A	GCF_900594435.1
Burkholderia pseudomallei	HBPUB10687A	GCF_900594445.1
Burkholderia pseudomallei	HBPUB10688A	GCF_900594455.1
Burkholderia pseudomallei	HBPUB5603A	GCF_900594485.1
Burkholderia pseudomallei	HNBP001	GCF_004842085.1
Burkholderia pseudomallei	I6 4043-3096	GCF_001327195.1
Burkholderia pseudomallei	InDRE 1Son2018	GCF_006542565.1
Burkholderia pseudomallei	InDRE 2Son2018	GCF_006542585.1
Burkholderia pseudomallei	INT2-BP100	GCF_001977825.1
Burkholderia pseudomallei	INT2-BP102	GCF_001977805.1
Burkholderia pseudomallei	INT2-BP105	GCF_001977815.1
Burkholderia pseudomallei	INT2-BP127	GCF_001977865.1
Burkholderia pseudomallei	INT2-BP12	GCF_001977735.1
Burkholderia pseudomallei	INT2-BP133	GCF_001977055.1
Burkholderia pseudomallei	INT2-BP175	GCF_001977875.1
Burkholderia pseudomallei	INT2-BP184	GCF_001977885.1
Burkholderia pseudomallei	INT2-Bp184	GCF_002888365.1
Burkholderia pseudomallei	INT2-BP214	GCF_001977915.1
Burkholderia pseudomallei	INT2-BP217	GCF_001977945.1
Burkholderia pseudomallei	INT2-BP235	GCF_001977975.1
Burkholderia pseudomallei	INT2-BP241	GCF_001977955.1
Burkholderia pseudomallei	INT2-BP24	GCF_001977005.1
Burkholderia pseudomallei	INT2-Bp24	GCF_002881115.1
Burkholderia pseudomallei	INT2-BP264	GCF_001978005.1
Burkholderia pseudomallei	INT2-BP38	GCF_001977015.1
Burkholderia pseudomallei	INT2-BP61	GCF_001977045.1
Burkholderia pseudomallei	INT2-BP89	GCF_001977785.1
Burkholderia pseudomallei	INT2-Bp91	GCF_002888255.1
Burkholderia pseudomallei	INT4-BP18	GCF_001977085.1
Burkholderia pseudomallei	INT4-Bp18	GCF_002888135.1
Burkholderia pseudomallei	JAM	GCF_001320255.1
Burkholderia pseudomallei	JW270	GCF_004123025.1
Burkholderia pseudomallei	K1127 7244-293	GCF_001199855.1
Burkholderia pseudomallei	K42	GCF_000770515.1
Burkholderia pseudomallei	K96243-Dstl-1	GCF_003420685.1
Burkholderia pseudomallei	K96243-Dstl-2	GCF_003432445.1
Burkholderia pseudomallei	K96243-Exeter	GCF_003420695.1
Burkholderia pseudomallei	K96243	GCF_000011545.1
Burkholderia pseudomallei	K96243	GCF_000959285.1
Burkholderia pseudomallei	K96243-LSTHM	GCF_003420645.1
Burkholderia pseudomallei	KAS	GCF_001320545.1
Burkholderia pseudomallei	M1	GCF_001695715.1
Burkholderia pseudomallei	MAA2018	GCF_004360205.1
Burkholderia pseudomallei	Mahidol-1106a	GCF_000756125.1
Burkholderia pseudomallei	MARAN	GCF_000346205.1
Burkholderia pseudomallei	MS	GCF_001695735.1
Burkholderia pseudomallei	MSHR0073	GCF_001979105.1
Burkholderia pseudomallei	MSHR0087	GCF_001979345.1
Burkholderia pseudomallei	MSHR0099	GCF_001979085.1
Burkholderia pseudomallei	MSHR0120	GCF_001980075.1
Burkholderia pseudomallei	MSHR0169	GCF_001186165.1
Burkholderia pseudomallei	MSHR0200	GCF_001979905.1
Burkholderia pseudomallei	MSHR0232	GCF_001979895.1
Burkholderia pseudomallei	MSHR0295	GCF_001979945.1
Burkholderia pseudomallei	MSHR0296	GCF_001980065.1
Burkholderia pseudomallei	MSHR0347	GCF_001979975.1
Burkholderia pseudomallei	MSHR0376	GCF_001979495.1
Burkholderia pseudomallei	MSHR0391	GCF_001979485.1
Burkholderia pseudomallei	MSHR0443	GCF_001979545.1
Burkholderia pseudomallei	MSHR0445A	GCF_001980045.1
Burkholderia pseudomallei	MSHR0465A	GCF_001978185.1
Burkholderia pseudomallei	MSHR0474	GCF_001979965.1
Burkholderia pseudomallei	MSHR0487	GCF_001978165.1
Burkholderia pseudomallei	MSHR0503	GCF_001977365.1
Burkholderia pseudomallei	MSHR0644	GCF_001977345.1
Burkholderia pseudomallei	MSHR0730	GCF_001977325.1
Burkholderia pseudomallei	MSHR0776	GCF_001978205.1
Burkholderia pseudomallei	MSHR0800	GCF_001979115.1
Burkholderia pseudomallei	MSHR0911	GCF_001980105.1
Burkholderia pseudomallei	MSHR0913	GCF_003268465.1
Burkholderia pseudomallei	MSHR0952	GCF_001979135.1
Burkholderia pseudomallei	MSHR1000	GCF_000774805.1
Burkholderia pseudomallei	MSHR1029	GCF_000775655.1
Burkholderia pseudomallei	MSHR1043	GCF_000347975.1
Burkholderia pseudomallei	MSHR1048	GCF_001979175.1
Burkholderia pseudomallei	MSHR1079	GCF_000970955.1
Burkholderia pseudomallei	MSHR1079	GCF_001979995.1
Burkholderia pseudomallei	MSHR1079	GCF_002888285.1
Burkholderia pseudomallei	MSHR1088	GCF_001979385.1
Burkholderia pseudomallei	MSHR1141	GCF_001980495.1
Burkholderia pseudomallei	MSHR1153	GCF_000770435.1
Burkholderia pseudomallei	MSHR1218	GCF_001979215.1
Burkholderia pseudomallei	MSHR1286	GCF_001979275.1
Burkholderia pseudomallei	MSHR1289	GCF_001979885.1
Burkholderia pseudomallei	MSHR1290	GCF_001979285.1
Burkholderia pseudomallei	MSHR1300	GCF_001979325.1
Burkholderia pseudomallei	MSHR1328	GCF_000970935.1
Burkholderia pseudomallei	MSHR1357	GCF_000774765.1
Burkholderia pseudomallei	MSHR139	GCF_002887885.1
Burkholderia pseudomallei	MSHR1418	GCF_001979245.1
Burkholderia pseudomallei	MSHR1435	GCF_002843645.1
Burkholderia pseudomallei	MSHR146	GCF_000521645.1
Burkholderia pseudomallei	MSHR146	GCF_002888055.1
Burkholderia pseudomallei	MSHR1655	GCF_000756165.1
Burkholderia pseudomallei	MSHR1660	GCF_001979505.1
Burkholderia pseudomallei	MSHR1670	GCF_001979565.1
Burkholderia pseudomallei	MSHR1672	GCF_001979585.1
Burkholderia pseudomallei	MSHR1676	GCF_001979615.1
Burkholderia pseudomallei	MSHR1677	GCF_001979595.1
Burkholderia pseudomallei	MSHR1678	GCF_001979645.1
Burkholderia pseudomallei	MSHR1679	GCF_001979665.1
Burkholderia pseudomallei	MSHR1682	GCF_001979675.1
Burkholderia pseudomallei	MSHR1683	GCF_001979695.1
Burkholderia pseudomallei	MSHR1684	GCF_001979725.1
Burkholderia pseudomallei	MSHR1685	GCF_001979745.1
Burkholderia pseudomallei	MSHR1688	GCF_001979755.1
Burkholderia pseudomallei	MSHR1821	GCF_001979255.1
Burkholderia pseudomallei	MSHR1879	GCF_001979415.1
Burkholderia pseudomallei	MSHR1888	GCF_001979405.1
Burkholderia pseudomallei	MSHR1950	GCF_001445865.1
Burkholderia pseudomallei	MSHR2053	GCF_001979165.1
Burkholderia pseudomallei	MSHR2053	GCF_002888275.1
Burkholderia pseudomallei	MSHR2138	GCF_000775045.1
Burkholderia pseudomallei	MSHR2243	GCF_000770415.1
Burkholderia pseudomallei	MSHR2451	GCF_000774815.1
Burkholderia pseudomallei	MSHR2543	GCF_000959225.1
Burkholderia pseudomallei	MSHR2543	GCF_002887955.1
Burkholderia pseudomallei	MSHR2825	GCF_001980125.1
Burkholderia pseudomallei	MSHR2845	GCF_001979765.1
Burkholderia pseudomallei	MSHR2849	GCF_001979805.1
Burkholderia pseudomallei	MSHR296	GCF_002887835.1
Burkholderia pseudomallei	MSHR2990	GCF_000774715.1
Burkholderia pseudomallei	MSHR3016	GCF_000774795.1
Burkholderia pseudomallei	MSHR3030	GCF_001979865.1
Burkholderia pseudomallei	MSHR303	GCF_000774695.1
Burkholderia pseudomallei	MSHR3042	GCF_001979335.1
Burkholderia pseudomallei	MSHR305	GCF_000439695.1
Burkholderia pseudomallei	MSHR3106	GCF_001979835.1
Burkholderia pseudomallei	MSHR3107	GCF_001979815.1
Burkholderia pseudomallei	MSHR3335	GCF_000775035.1
Burkholderia pseudomallei	MSHR338	GCF_000445385.1
Burkholderia pseudomallei	MSHR338	GCF_002887965.1
Burkholderia pseudomallei	MSHR3458	GCF_000774705.1
Burkholderia pseudomallei	MSHR346	GCF_000182585.2
Burkholderia pseudomallei	MSHR346	GCF_000756105.1
Burkholderia pseudomallei	MSHR3499	GCF_001980145.1
Burkholderia pseudomallei	MSHR3662	GCF_001980155.1
Burkholderia pseudomallei	MSHR3709	GCF_000775025.1
Burkholderia pseudomallei	MSHR3763	GCF_001975145.1
Burkholderia pseudomallei	MSHR3841	GCF_001980175.1
Burkholderia pseudomallei	MSHR3876	GCF_001980205.1
Burkholderia pseudomallei	MSHR3951	GCF_000774385.1
Burkholderia pseudomallei	MSHR3960	GCF_000774575.1
Burkholderia pseudomallei	MSHR3964	GCF_000774475.1
Burkholderia pseudomallei	MSHR3965	GCF_000770475.1
Burkholderia pseudomallei	MSHR3974	GCF_001980265.1
Burkholderia pseudomallei	MSHR3998	GCF_001980215.1
Burkholderia pseudomallei	MSHR4000	GCF_000774645.1
Burkholderia pseudomallei	MSHR4003	GCF_000774395.1
Burkholderia pseudomallei	MSHR4009	GCF_000774945.1
Burkholderia pseudomallei	MSHR4012	GCF_000774555.1
Burkholderia pseudomallei	MSHR4018	GCF_000774955.1
Burkholderia pseudomallei	MSHR4032	GCF_000774335.1
Burkholderia pseudomallei	MSHR4083	GCF_001975125.1
Burkholderia pseudomallei	MSHR4250	GCF_001980245.1
Burkholderia pseudomallei	MSHR4299	GCF_000774465.1
Burkholderia pseudomallei	MSHR4300	GCF_000774275.1
Burkholderia pseudomallei	MSHR4301	GCF_001980275.1
Burkholderia pseudomallei	MSHR4303	GCF_000774635.1
Burkholderia pseudomallei	MSHR4304	GCF_000774185.1
Burkholderia pseudomallei	MSHR4308	GCF_000774415.1
Burkholderia pseudomallei	MSHR435	GCF_000775165.1
Burkholderia pseudomallei	MSHR4372	GCF_000774245.1
Burkholderia pseudomallei	MSHR4375	GCF_000774565.1
Burkholderia pseudomallei	MSHR4377	GCF_000774265.1
Burkholderia pseudomallei	MSHR4378	GCF_000773275.1
Burkholderia pseudomallei	MSHR4462	GCF_000774345.1
Burkholderia pseudomallei	MSHR4483	GCF_001980305.1
Burkholderia pseudomallei	MSHR449	GCF_000774895.1
Burkholderia pseudomallei	MSHR4503	GCF_000774325.1
Burkholderia pseudomallei	MSHR4504	GCF_001980315.1
Burkholderia pseudomallei	MSHR4637	GCF_001980335.1
Burkholderia pseudomallei	MSHR4638	GCF_001980365.1
Burkholderia pseudomallei	MSHR465a	GCF_001445955.1
Burkholderia pseudomallei	MSHR465J	GCF_000774195.1
Burkholderia pseudomallei	MSHR4735	GCF_001980385.1
Burkholderia pseudomallei	MSHR4736	GCF_001980395.1
Burkholderia pseudomallei	MSHR4737	GCF_001980425.1
Burkholderia pseudomallei	MSHR4738	GCF_001980435.1
Burkholderia pseudomallei	MSHR4749	GCF_001980465.1
Burkholderia pseudomallei	MSHR4750	GCF_001980485.1
Burkholderia pseudomallei	MSHR4868	GCF_000773295.1
Burkholderia pseudomallei	MSHR487	GCF_002887875.1
Burkholderia pseudomallei	MSHR491	GCF_000959205.1
Burkholderia pseudomallei	MSHR491	GCF_002888015.1
Burkholderia pseudomallei	MSHR503	GCF_002887855.1
Burkholderia pseudomallei	MSHR5086	GCF_001980625.1
Burkholderia pseudomallei	MSHR5089	GCF_001980585.1
Burkholderia pseudomallei	MSHR5093	GCF_001980605.1
Burkholderia pseudomallei	MSHR5100	GCF_001980645.1
Burkholderia pseudomallei	MSHR5104	GCF_001980655.1
Burkholderia pseudomallei	MSHR5105	GCF_001980675.1
Burkholderia pseudomallei	MSHR5107	GCF_000961535.1
Burkholderia pseudomallei	MSHR511	GCF_000520895.1
Burkholderia pseudomallei	MSHR511	GCF_002888045.1
Burkholderia pseudomallei	MSHR520	GCF_000583835.1
Burkholderia pseudomallei	MSHR543	GCF_000774165.1
Burkholderia pseudomallei	MSHR5492	GCF_000773255.1
Burkholderia pseudomallei	MSHR5569	GCF_000773215.1
Burkholderia pseudomallei	MSHR5596	GCF_000773335.1
Burkholderia pseudomallei	MSHR5608	GCF_000773085.1
Burkholderia pseudomallei	MSHR5609	GCF_000773155.1
Burkholderia pseudomallei	MSHR5613	GCF_000773165.1
Burkholderia pseudomallei	MSHR5848	GCF_000452965.1
Burkholderia pseudomallei	MSHR5848	GCF_000755965.1
Burkholderia pseudomallei	MSHR5855	GCF_000714875.1
Burkholderia pseudomallei	MSHR5855	GCF_000756065.1
Burkholderia pseudomallei	MSHR5858	GCF_000452945.1
Burkholderia pseudomallei	MSHR5858	GCF_000755945.1
Burkholderia pseudomallei	MSHR5864	GCF_001975105.1
Burkholderia pseudomallei	MSHR6137	GCF_000500655.1
Burkholderia pseudomallei	MSHR62	GCF_000770395.1
Burkholderia pseudomallei	MSHR640	GCF_000774885.1
Burkholderia pseudomallei	MSHR6522	GCF_001974745.1
Burkholderia pseudomallei	MSHR668	GCF_000959305.1
Burkholderia pseudomallei	MSHR6755	GCF_001975085.1
Burkholderia pseudomallei	MSHR730	GCF_002887975.1
Burkholderia pseudomallei	MSHR7334	GCF_000773365.1
Burkholderia pseudomallei	MSHR733	GCF_000774785.1
Burkholderia pseudomallei	MSHR7343	GCF_000773145.1
Burkholderia pseudomallei	MSHR7498	GCF_000773355.1
Burkholderia pseudomallei	MSHR7500	GCF_000773415.1
Burkholderia pseudomallei	MSHR7504	GCF_000773075.1
Burkholderia pseudomallei	MSHR7527	GCF_000773305.1
Burkholderia pseudomallei	MSHR7929	GCF_001975065.1
Burkholderia pseudomallei	MSHR800	GCF_002880845.1
Burkholderia pseudomallei	MSHR840	GCF_000959185.1
Burkholderia pseudomallei	MSHR840	GCF_002888195.1
Burkholderia pseudomallei	MSHR87	GCF_002880955.1
Burkholderia pseudomallei	MSHR952	GCF_002881135.1
Burkholderia pseudomallei	MSHR983	GCF_000774175.1
Burkholderia pseudomallei	NA67	GCF_009741295.1
Burkholderia pseudomallei	NAU13B-1	GCF_001978365.1
Burkholderia pseudomallei	NAU14A-10	GCF_001978485.1
Burkholderia pseudomallei	NAU14A-1	GCF_001978405.1
Burkholderia pseudomallei	NAU14A-2	GCF_001978415.1
Burkholderia pseudomallei	NAU14A-4	GCF_001978445.1
Burkholderia pseudomallei	NAU14A-5	GCF_001978455.1
Burkholderia pseudomallei	NAU14A-8	GCF_001978505.1
Burkholderia pseudomallei	NAU14B-10	GCF_001978665.1
Burkholderia pseudomallei	NAU14B-1	GCF_001978515.1
Burkholderia pseudomallei	NAU14B1	GCF_002888155.1
Burkholderia pseudomallei	NAU14B-2	GCF_001978525.1
Burkholderia pseudomallei	NAU14B-3	GCF_001978565.1
Burkholderia pseudomallei	NAU14B-5	GCF_001978585.1
Burkholderia pseudomallei	NAU14B6	GCF_001445975.1
Burkholderia pseudomallei	NAU14B-6	GCF_001978605.1
Burkholderia pseudomallei	NAU14B-8	GCF_001978615.1
Burkholderia pseudomallei	NAU14B-9	GCF_001978635.1
Burkholderia pseudomallei	NAU20B-16	GCF_000511915.1
Burkholderia pseudomallei	NAU20B16	GCF_001445985.1
Burkholderia pseudomallei	NAU20B-2	GCF_001978705.1
Burkholderia pseudomallei	NAU20B-5	GCF_001978675.1
Burkholderia pseudomallei	NAU20B-8	GCF_001978725.1
Burkholderia pseudomallei	NAU21B-11	GCF_001978795.1
Burkholderia pseudomallei	NAU21B-13	GCF_001637015.1
Burkholderia pseudomallei	NAU21B-3	GCF_001978765.1
Burkholderia pseudomallei	NAU21B-4	GCF_001978745.1
Burkholderia pseudomallei	NAU21B-7	GCF_001978785.1
Burkholderia pseudomallei	NAU22A-3	GCF_001978825.1
Burkholderia pseudomallei	NAU22A-5	GCF_001978835.1
Burkholderia pseudomallei	NAU22B-1	GCF_001978865.1
Burkholderia pseudomallei	NAU24B3	GCF_001446005.1
Burkholderia pseudomallei	NAU24B-3	GCF_001978875.1
Burkholderia pseudomallei	NAU2B-11	GCF_001978325.1
Burkholderia pseudomallei	NAU2B-12	GCF_001978385.1
Burkholderia pseudomallei	NAU2B-1	GCF_001978245.1
Burkholderia pseudomallei	NAU2B-5	GCF_001978285.1
Burkholderia pseudomallei	NAU2B-6	GCF_001978265.1
Burkholderia pseudomallei	NAU2B-8	GCF_001978295.1
Burkholderia pseudomallei	NAU2B-9	GCF_001978345.1
Burkholderia pseudomallei	NAU2B9	GCF_002881055.1
Burkholderia pseudomallei	NAU33A-4	GCF_001980565.1
Burkholderia pseudomallei	NAU33A-5	GCF_001637005.1
Burkholderia pseudomallei	NAU33A-6	GCF_001978905.1
Burkholderia pseudomallei	NAU35A-2	GCF_001978925.1
Burkholderia pseudomallei	NAU35A-3	GCF_000764575.1
Burkholderia pseudomallei	NAU35A3	GCF_002880835.1
Burkholderia pseudomallei	NAU35A-4	GCF_001978935.1
Burkholderia pseudomallei	NAU35B-2	GCF_001978965.1
Burkholderia pseudomallei	NAU35B-3	GCF_001978985.1
Burkholderia pseudomallei	NAU35B-4	GCF_001979015.1
Burkholderia pseudomallei	NAU44A-2	GCF_001978995.1
Burkholderia pseudomallei	NAU44A6	GCF_001446035.1
Burkholderia pseudomallei	NAU44A-6	GCF_001979045.1
Burkholderia pseudomallei	NAU44A-9	GCF_001979065.1
Burkholderia pseudomallei	NCTC13177	GCF_000170575.1
Burkholderia pseudomallei	NCTC 13178	GCF_000511895.1
Burkholderia pseudomallei	NCTC 13178	GCF_001446055.1
Burkholderia pseudomallei	NCTC 13179	GCF_001446075.1
Burkholderia pseudomallei	NCTC 13392	GCF_000350505.1
Burkholderia pseudomallei	NCTC 13392 substr. morphotype 10	GCF_000464685.1
Burkholderia pseudomallei	NCTC 13392 substr. morphotype 1	GCF_000454565.1
Burkholderia pseudomallei	NCTC 13392 substr. morphotype 2	GCF_000454625.1
Burkholderia pseudomallei	NCTC 13392 substr. morphotype 3	GCF_000454605.1
Burkholderia pseudomallei	NCTC 13392 substr. morphotype 5	GCF_000454645.1
Burkholderia pseudomallei	NCTC 13392 substr. morphotype 6	GCF_000454585.1
Burkholderia pseudomallei	NCTC 13392 substr. morphotype 7	GCF_000454665.1
Burkholderia pseudomallei	NCTC 13392 substr. morphotype 8	GCF_000454705.1
Burkholderia pseudomallei	NCTC 13392 substr. morphotype 9	GCF_000454685.1
Burkholderia pseudomallei	NCTC6700	GCF_900446265.1
Burkholderia pseudomallei	NRF57-BP22	GCF_001977495.1
Burkholderia pseudomallei	NRF57-BP62	GCF_001977525.1
Burkholderia pseudomallei	NRF57-BP64	GCF_001977545.1
Burkholderia pseudomallei	NRF57-BP67	GCF_001976925.1
Burkholderia pseudomallei	NRF60-BP3	GCF_001977575.1
Burkholderia pseudomallei	NRF60-BP4	GCF_001976975.1
Burkholderia pseudomallei	NRF77-BP3	GCF_001977675.1
Burkholderia pseudomallei	NRF80Bp1	GCF_001445925.1
Burkholderia pseudomallei	P157 04	GCF_001327515.1
Burkholderia pseudomallei	P163 04	GCF_001211305.1
Burkholderia pseudomallei	P164 04	GCF_001205635.1
Burkholderia pseudomallei	P165 04	GCF_001204275.1
Burkholderia pseudomallei	P166 04	GCF_001202135.1
Burkholderia pseudomallei	P169 04	GCF_001211705.1
Burkholderia pseudomallei	P170 04	GCF_001207055.1
Burkholderia pseudomallei	P171 04	GCF_001202895.1
Burkholderia pseudomallei	P6	GCF_001212065.1
Burkholderia pseudomallei	Pakistan 9	GCF_000182445.1
Burkholderia pseudomallei	Pasteur 52237	GCF_000152345.1
Burkholderia pseudomallei	Pasteur 52237	GCF_000757035.2
Burkholderia pseudomallei	PB08298010	GCF_000648335.1
Burkholderia pseudomallei	PB08298010	GCF_000959345.1
Burkholderia pseudomallei	PFGE B T6	GCF_000757325.1
Burkholderia pseudomallei	PHLS 112	GCF_000757015.2
Burkholderia pseudomallei	PHLS6	GCF_001642555.1
Burkholderia pseudomallei	PHLS9	GCF_001446095.1
Burkholderia pseudomallei	PHLS-9	GCF_001980025.1
Burkholderia pseudomallei	PMC2000	GCF_003547055.1
Burkholderia pseudomallei	PtBps01	GCF_001611585.1
Burkholderia pseudomallei	QCMRI BP11	GCF_003268455.1
Burkholderia pseudomallei	QCMRI BP13	GCF_000932085.1
Burkholderia pseudomallei	QCMRI BP18	GCF_000932105.1
Burkholderia pseudomallei	QCMRI BP28	GCF_000932095.1
Burkholderia pseudomallei	QCMRI BP32	GCF_000932145.1
Burkholderia pseudomallei	RF43Bp22	GCF_001445635.1
Burkholderia pseudomallei	RF43-BP22	GCF_001976905.1
Burkholderia pseudomallei	RF44-BP52	GCF_001977435.1
Burkholderia pseudomallei	RF49-BP2	GCF_001976895.1
Burkholderia pseudomallei	RF49-BP5	GCF_001977465.1
Burkholderia pseudomallei	RF49-BP7	GCF_001977475.1
Burkholderia pseudomallei	RF4-BP80	GCF_001977425.1
Burkholderia pseudomallei	RF61-BP2	GCF_001977565.1
Burkholderia pseudomallei	RF62-BP41	GCF_001976965.1
Burkholderia pseudomallei	RF63-BP1	GCF_001977605.1
Burkholderia pseudomallei	RF63-BP2	GCF_001977615.1
Burkholderia pseudomallei	RF67BP1	GCF_001445875.1
Burkholderia pseudomallei	RF67-BP1	GCF_001977645.1
Burkholderia pseudomallei	RF68-BP5	GCF_001977655.1
Burkholderia pseudomallei	RF6BP15	GCF_001445915.1
Burkholderia pseudomallei	RF6-BP15	GCF_001976825.1
Burkholderia pseudomallei	RF6-BP26	GCF_001976805.1
Burkholderia pseudomallei	RF6-BP2	GCF_001976815.1
Burkholderia pseudomallei	RF85Bp37	GCF_001446115.1
Burkholderia pseudomallei	RF85-BP37	GCF_001977725.1
Burkholderia pseudomallei	RF87-BP2	GCF_001977745.1
Burkholderia pseudomallei	RF8-BP2	GCF_001976865.1
Burkholderia pseudomallei	RF8-BP5	GCF_001976885.1
Burkholderia pseudomallei	RNS3Bp1	GCF_001446125.1
Burkholderia pseudomallei	RNS3-Bp1	GCF_001977135.1
Burkholderia pseudomallei	RNS7Bp6	GCF_001446155.1
Burkholderia pseudomallei	RNS7-Bp6	GCF_001977125.1
Burkholderia pseudomallei	RNS8-BP1	GCF_001977165.1
Burkholderia pseudomallei	S13	GCF_000152365.1
Burkholderia pseudomallei	SBCT-RF80-BP1	GCF_001977695.1
Burkholderia pseudomallei	Smith 002025	GCF_002881075.1
Burkholderia pseudomallei	Soil	GCF_001327255.1
Burkholderia pseudomallei	Songkhla34W2	GCF_001446175.1
Burkholderia pseudomallei	ST1381	GCF_001270725.1
Burkholderia pseudomallei	STW 214	GCF_002881015.1
Burkholderia pseudomallei	SW1	GCF_001327475.1
Burkholderia pseudomallei	SW9	GCF_001209325.1
Burkholderia pseudomallei	TOML	GCF_002900605.1
Burkholderia pseudomallei	TOMS	GCF_002900625.1
Burkholderia pseudomallei	TRF661	GCF_001327495.1
Burkholderia pseudomallei	TSV 25	GCF_000774625.1
Burkholderia pseudomallei	TSV28	GCF_000775085.1
Burkholderia pseudomallei	TSV 31	GCF_000774485.1
Burkholderia pseudomallei	TSV32	GCF_000775105.1
Burkholderia pseudomallei	TSV 43	GCF_000774255.1
Burkholderia pseudomallei	TSV44	GCF_000775115.1
Burkholderia pseudomallei	TSV 48	GCF_000770495.1
Burkholderia pseudomallei	TSV5	GCF_000775095.1
Burkholderia pseudomallei	Ubon-P19-Bp11	GCF_001978015.1
Burkholderia pseudomallei	Ubon-P19-Bp25	GCF_001977195.1
Burkholderia pseudomallei	Ubon-P19-Bp34	GCF_001978045.1
Burkholderia pseudomallei	Ubon-P19-Bp45	GCF_001977225.1
Burkholderia pseudomallei	Ubon-P19-Bp57	GCF_001977185.1
Burkholderia pseudomallei	Ubon-P23-Bp05	GCF_001977245.1
Burkholderia pseudomallei	Ubon-P23-Bp20	GCF_001977285.1
Burkholderia pseudomallei	Ubon-P23-Bp21	GCF_001977265.1
Burkholderia pseudomallei	Ubon-P23-Bp38	GCF_001978055.1
Burkholderia pseudomallei	Ubon-P44-Bp10	GCF_001978115.1
Burkholderia pseudomallei	Ubon-P44-Bp11	GCF_001978085.1
Burkholderia pseudomallei	Ubon-P44-Bp26	GCF_001978105.1
Burkholderia pseudomallei	Ubon-P44-Bp34	GCF_001978125.1
Burkholderia pseudomallei	Ubon-P45-Bp25	GCF_001978175.1
Burkholderia pseudomallei	Ubon-P45-Bp30	GCF_001977275.1
Burkholderia pseudomallei	UM117	GCF_002920995.1
Burkholderia pseudomallei	UM129	GCF_002921005.1
Burkholderia pseudomallei	UM136	GCF_002921055.1
Burkholderia pseudomallei	UM137	GCF_002920945.1
Burkholderia pseudomallei	UMC108	GCF_002921015.1
Burkholderia pseudomallei	USAMRU Malaysia #17	GCF_002881035.1
Burkholderia pseudomallei	V1504	GCF_002803555.1
Burkholderia pseudomallei	V1512	GCF_002803595.1
Burkholderia pseudomallei	V1514	GCF_009768635.1
Burkholderia pseudomallei	VB976100	GCF_001885195.1
Burkholderia pseudomallei	vgh07	GCF_000954175.1
Burkholderia pseudomallei	vgh16R	GCF_001277875.1
Burkholderia pseudomallei	vgh16W	GCF_001277895.1
Burkholderia pseudomallei	VL	GCF_002900645.1
Burkholderia pseudomallei	VS	GCF_002900665.1
Burkholderia pseudomallei	WRAIR 286	GCF_006538545.1
